# Supplementary material for: Global analysis of gene expression profiles in physic nut (Jatropha curcas L.) seedlings exposed to drought stress
Source: BMC Plant Biol. 2015 Jan 21;15:17. doi: 10.1186/s12870-014-0397-x (PMC4307156; doi:10.1186/s12870-014-0397-x)
Supplement: Additional file 2: Table S2. — Genes differentially expressed in more than one tissue and/or drought condition. [file 12870_2014_397_MOESM2_ESM.xlsx]

## Sheet: sheet1
Table S2 Common differentially expressed genes in different tissues and different drought conditions
Gene identifier	AtBestBlast	E-Value	Annotation	1 d	4 d	7 d		1 d	4 d	7 d	GO Biological Process: Response to …
											ABA	Eth	ER	Drought	Salt	Oxidative stress
Differentially expressed genes in roots
JC_C100008729	AT1G30500.2	3e-30	Nuclear factor Y, subunit A7, NF-YA7	4.36894	4.93796	1.74949		3.48886	4.38885	0.350985
JC_C100019062	AT1G56600.1	e-154	Galactinol synthase 2, AtGolS2	1.90332	5.91007	2.78784		3.17648	3.69647	1.03291	Yes			Yes	Yes	Yes
JC_C100021961	AT1G60190.1	e-138	Plant U-box armadillo repeat protein, PUB19	3.12257	5.52531	3.06453		1.97091	6.45084	1.18719
JC_C100024274	AT1G02700.1	1e-49	Unknown protein	2.76433	3.01181	2.05811		4.63116	6.75098	2.37349						Yes
JC_C100003393	AT2G19310.1	1e-23	HSP20-like chaperones superfamily protein	0.242544	1.91516	2.07706		2.02213	1.01325	1.98227						Yes
JC_C100001845	AT3G14440.1	0	9-cis-epoxycarotenoid dioxygenase 3, NCED3	9.33178	4.36486	4.26396		6.83563	5.89642	0.293584	Yes			Yes
JC_C100015061	AT1G30100.1	0	9-cis-epoxycarotenoid dioxygenase 5, NCED5	4.46653	1.55685	1.53381		4.14315	4.02583	0.746462				Yes
JC_C100018292	AT1G07430.1	2e-69	Highly ABA-induced PP2C gene 2, HAI2	7.22505	7.54157	3.64173		8.48443	6.80486	2.0165
JC_C100005394	AT1G07430.1	e-126	Highly ABA-induced PP2C gene 2, HAI2	4.62083	4.55043	2.90738		4.53845	7.44601	0.450136
JC_C100015469	AT5G40390.1	0	Raffinose synthase 5, RS5, Seed imbibition 1-like, SIP1	0.941256	1.04124	1.26571		1.36849	1.20433	0.969677	Yes			Yes		Yes
JC_C100024853	AT5G20280.1	0	Sucrose-phosphate synthase 1F, SPS1F	2.52665	2.0176	1.5191		1.734	4.56037	1.09406
JC_C100019357	AT4G27410.2	6e-99	NAC domain containing protein 72, NAC072, Responsive to desiccation 26, RD26	2.83036	0.860902	2.94323		1.58427	4.83044	2.07413	Yes	Yes		Yes
JC_C100003534	AT3G24310.1	4e-68	MYB305, ATMYB71	1.69717	6.5858	1.51658		3.86677	7.79202	2.10176
JC_C100007458	AT5G17300.1	7e-62	MYB-like transcription factor, Reveille 1, RVE1	1.41918	0.737123	2.22796		1.05025	1.3682	0.593452		Yes		Yes	Yes
JC_C100017115	AT2G46680.1	2e-32	Homeobox 7, ATHB7	4.89122	2.74881	3.94106		6.98283	3.80553	2.32352	Yes			Yes
JC_C100021970	AT5G40250.1	1e-68	RING/U-box superfamily protein	2.04659	1.69348	2.28046		0.385951	2.3612	0.559974
JC_C100021993	AT5G50120.1	e-116	Transducin/WD40 repeat-like superfamily protein	1.38752	1.44159	2.86229		2.01436	1.63665	1.13038
JC_C100020723	AT1G53540.1	7e-42	HSP20-like chaperones superfamily protein	2.03987	2.85303	3.10976		2.21533	3.21245	2.42801			Yes			Yes
JC_C100004466	AT5G37670.1	6e-44	HSP20-like chaperones superfamily protein	0.0407666	1.14599	1.44108		2.12351	1.48153	1.25906						Yes
JC_C100020426	AT1G54050.1	3e-27	HSP20-like chaperones superfamily protein	1.36567	2.25105	3.11744		5.35503	6.3465	1.93351						Yes
JC_C100033983	AT5G59720.1	6e-55	Heat shock protein 18.2, HSP18.2	2.2338	3.43415	2.8508		3.56471	3.52737	2.26517						Yes
JC_C100027205	AT2G14580.1	3e-53	Basic pathogenesis-related protein 1, PRB1	3.3879	1.29692	1.69968		0.50569	0.808304	3.04575		Yes
JC_C100024658	AT1G65680.1	e-100	Expansin B2, EXPB2	4.30386	1.78872	1.45471		4.25048	1.21194	0.688703
JC_C100033368	AT2G47770.1	8e-53	Outer membrane tryptophan-rich sensory protein	3.78766	4.56542	3.94499		3.55819	4.97198	0.0351242	Yes			Yes	Yes
JC_C100013591	AT1G80130.1	4e-49	Tetratricopeptide repeat (TPR)-like superfamily protein	3.40997	3.29006	3.04656		2.24554	4.2037	0.869484						Yes
JC_C100009925	AT3G25230.1	0	FK506 binding protein 62, FKBP62	0.504015	3.146	1.26978		1.78275	2.72888	2.32553			Yes	Yes		Yes
JC_C100016388	AT5G47810.1	0	Phosphofructokinase 2, PFK2	1.55539	0.931997	1.93327		1.88684	2.54155	0.12746
JC_C100022867	AT3G16150.1	e-158	Asparaginase B1, ASPGB1	1.51904	0.733942	0.603847		2.16383	2.03699	1.59066
JC_C100007868	AT1G13740.1	1e-37	ABI five binding protein 2, AFP2	2.35446	2.93428	2.25852		0.885262	1.75332	0.289468	Yes			Yes
JC_C100020323	AT4G31560.1	2e-18	High chlorophyll fluorescence 153, HCF153	1.90912	1.00671	1.78806		1.55588	1.62238	2.43444
JC_C100010828	AT1G60420.1	4e-81	DC1 domain-containing protein	2.1867	2.71909	1.97861		1.1995	2.96322	1.32891
JC_C100026723	AT4G18810.1	0	NAD(P)-binding Rossmann-fold superfamily protein	3.76591	1.18384	1.9996		1.19529	1.91483	1.50611
JC_C100014948	AT3G22740.1	e-141	Homocysteine s-methyltransferase 3, HMT3	1.95009	0.246786	3.47336		1.23626	1.954	2.8201
JC_C100006770	AT5G01600.1	1e-79	Ferretin 1, FER1	3.41621	2.49415	5.01518		0.7502	7.16995	4.64753						Yes
JC_C100023612	AT5G13170.1	1e-81	Senescence-associated gene 29, SAG29, SWEET15	3.42623	1.82275	3.37834		2.30118	6.8305	2.45311	Yes			Yes
JC_C100012688	AT4G33840.1	e-154	Glycosyl hydrolase family 10 protein	7.65461	1.0193	3.38376		3.13715	2.07984	2.29766
JC_C100023299	AT2G20180.1	6e-37	Phy-interacting factor 1, PIF1	4.69402	3.26735	1.95983		2.9518	5.1945	0.967743
JC_C100013889	AT2G26690.1	0	ATNPF6.2, NPF6.2, NRT1/ PTR family 6.2	3.5779	2.60414	3.18995		2.68314	3.08204	1.30882
JC_C100006628	AT2G29650.1	0	Anion transporter 1, ANTR1, phosphate transporter 4;1, PHT4;1	3.31815	0.556221	1.67292		0.562828	1.86614	0.552706
JC_C100017443	AT2G23610.1	1e-60	Methyl esterase 3, ATMES3, MES3	1.7518	2.17247	2.53503		1.32576	3.68895	1.7499					Yes
JC_C100021533	AT5G50360.1	3e-40	Unknown protein	7.33629	7.44882	2.95636		5.75429	8.83764	2.34997
JC_C100034182	AT3G02645.1	7e-46	Unknown protein	4.40128	4.7694	1.99301		4.40215	6.04522	0.506417
JC_C100013121	AT3G27250.1	1e-42	Unknown protein	5.92849	4.03147	2.01957		5.32259	4.03066	1.47431
JC_C100013786	AT3G10020.1	1e-30	Unknown protein	1.58772	3.82954	2.55315		6.66186	5.62001	2.11096						Yes
JC_C100013430	-	-	Unknown protein	1.56234	2.19058	2.64658		1.64151	4.89965	1.16592
JC_C100022507	-	-	Unknown protein	2.78019	2.24458	1.90446		2.36175	2.60064	2.43016
JC_C100015002	-	-	No hits found	0.827617	0.904742	2.29887		3.19633	1.49678	3.89316
JC_C100000186	AT5G64570.1	0	Beta-D-xylosidase 4, ATBXL4	-1.01519	-1.552	-1.22423		-1.77912	-1.44877	-0.826309
JC_C100023391	AT1G10550.1	e-116	Xyloglucan:xyloglucosyl transferase 33	-4.87098	-1.72184	-0.0555376		-4.75108	-3.75317	-3.01758
JC_C100024645	AT2G45180.1	1e-32	Bifunctional inhibitor/lipid-transfer protein/seed storage 2S albumin superfamily protein	-5.81938	-5.54587	-1.76115		-6.08477	-5.4958	-0.372912
JC_C100017366	AT1G12100.1	6e-24	Bifunctional inhibitor/lipid-transfer protein/seed storage 2S albumin superfamily protein	-2.90043	-6.21948	-3.14643		-4.06849	-5.14112	-0.596002
JC_C100017367	AT1G62500.1	9e-31	Bifunctional inhibitor/lipid-transfer protein/seed storage 2S albumin superfamily protein	-1.10248	-3.15607	-1.24832		-2.50017	-1.50351	-3.2931
JC_C100001391	AT4G19230.1	0	Cytochrome p450, family 707, subfamily a, polypeptide 1, CYP707A1	-3.64646	-3.0592	-1.57629		-5.26504	-3.09429	-0.667777
JC_C100007052	AT4G31940.1	e-140	Cytochrome p450, family 82, subfamily c, polypeptide 4, CYP82C4	-2.26577	-4.1191	-3.81219		-2.56195	-4.35679	-0.440681
JC_C100022488	AT4G37320.1	e-131	Cytochrome p450, family 81, subfamily D, polypeptide 5, CYP81D5	-1.07039	-2.47013	-2.2118		-2.40062	-1.62466	-2.60778
JC_C100017874	AT5G65640.1	9e-72	Beta HLH protein 93, bHLH093	-0.617706	-1.76608	-3.01045		-1.748	-0.962584	-2.57468
JC_C100001010	AT2G41480.1	e-120	Peroxidase superfamily protein	-2.40711	-3.83713	-3.23739		-1.6858	-4.25845	-0.307241
JC_C100006806	AT5G05340.1	6e-92	Peroxidase superfamily protein	-1.30437	-1.85958	-5.66515		-1.90132	-2.02412	-4.3067						Yes
JC_C100006807	AT5G05340.1	e-103	Peroxidase superfamily protein	-3.00087	-1.37805	-3.78924		-2.23956	-2.77152	-2.5448						Yes
JC_C100010330	AT4G08770.1	3e-75	Peroxidase 37, PRX37	-4.75135	-7.52463	-2.59177		-6.83508	-5.67076	-4.48076						Yes
JC_C100024779	AT5G24920.1	4e-16	Glutamine dumper 5, AtGDU5, GDU5	-1.19165	-1.1037	-1.76374		-1.20219	-1.21486	-0.888645
JC_C100026016	AT1G11080.1	0	Serine carboxypeptidase-like 31, SCPL31	-1.56153	-4.20173	-4.55177		-2.20277	-3.70892	-2.7879
JC_C100004678	AT3G14850.2	2e-48	Trichome birefringence-like 41, TBL41	-1.3289	-0.683944	-1.7986		-1.00663	-2.37911	-0.902839
JC_C100019124	AT3G05625.1	e-100	Tetratricopeptide repeat (TPR)-like superfamily protein	-2.40153	-0.161416	-2.03633		-2.71359	-1.98716	-2.61622
JC_C100018690	AT5G26670.1	e-178	Pectinacetylesterase family protein	-1.41283	-1.53608	-1.37176		-1.80293	-1.72807	-1.8404
JC_C100013062	AT5G48485.1	2e-13	Defective in induced resistance 1, DIR1	-2.81983	-6.99905	-3.42712		-4.6485	-7.34717	-6.37614
JC_C100001550	AT1G03220.1	e-127	Eukaryotic aspartyl protease family protein	-0.730058	-2.94248	-0.812957		-1.27232	-2.8143	-2.13245					Yes
JC_C100007958	AT5G04770.1	7e-24	Cationic amino acid transporter 6, ATCAT6, CAT6	-1.60328	-2.24667	-4.24491		-1.3623	-2.11591	-2.94189
JC_C100020359	AT3G54450.1	0	Major facilitator superfamily protein	-1.59186	-1.22906	-0.32496		-3.26301	-2.03331	-3.52267
JC_C100023657	AT3G62930.1	2e-37	Thioredoxin superfamily protein	-1.19603	-2.0324	-6.63547		-0.982982	-5.56118	-0.656064
JC_C100006279	AT4G25810.1	e-121	Xyloglucan endotransglycosylase-related protein (XTR6)	-2.43608	-2.07268	-2.76081		-5.13488	-1.06495	-3.56105
JC_C100020497	AT3G13790.1	0	Cell wall invertase 1, ATBFRUCT1, ATCWINV1	-1.43497	-2.9896	-2.8012		-1.02798	-2.85784	-2.78554
JC_C100011428	AT3G50770.1	9e-35	Calmodulin-like 41, CML41	-2.8142	-0.879252	-0.46558		-2.91257	-1.45003	-5.26768
JC_C100006276	AT4G25810.1	e-115	Xyloglucan endotransglycosylase-related protein (XTR6)	-2.53948	-2.73739	-2.19058		-2.54029	-1.79089	-4.22628
JC_C100018121	AT5G62360.1	1e-59	Plant invertase/pectin methylesterase inhibitor superfamily protein	-1.11368	-1.67634	-1.90259		-1.83347	-2.05787	-5.41186
JC_C100033587	AT4G08950.1	e-121	Exordium, EXO, response to brassinosteroid stimulus	-2.32538	-1.28916	-0.514655		-2.45662	-2.2356	-1.62282
JC_C100014966	AT3G22930.1	9e-72	Calmodulin-like 11, CML11	-1.78862	-1.68102	-1.69126		-2.57206	-2.60168	-2.20675
JC_C100002979	AT3G58480.1	e-143	Calmodulin-binding family protein	-1.38473	-2.54243	-1.04698		-2.57996	-2.04755	-3.98778
JC_C100005782	AT3G12900.1	e-146	2-oxoglutarate (2OG) and Fe(II)-dependent oxygenase superfamily protein	-2.81827	-1.22747	-2.81705		-2.6555	-2.13008	-1.33708		Yes
JC_C100029026	AT4G08950.1	e-120	Exordium, EXO, response to brassinosteroid stimulus	-4.40536	-1.92373	-1.69369		-2.22333	-1.31094	-2.91931
JC_C100011486	AT5G42800.1	e-130	Dihydroflavonol reductase	-1.18397	-3.32673	-2.26379		-1.11107	-1.59915	-0.66375
JC_C100026852	AT5G43580.1	8e-16	Unusual serine protease inhibitor, UPI	-1.18559	-2.5175	-5.43738		-3.11052	-1.67868	-1.37203
JC_C100003262	AT3G44260.1	e-116	CCR4 - associated factor 1A, ATCAF1A, CAF1A	-0.770898	-2.24943	-0.916785		-1.4715	-0.487152	-1.77705
JC_C100013087	AT3G01960.1	1e-07	Unknown protein	-2.60826	-1.93985	-4.95958		-2.34718	-0.231143	-1.36364
JC_C100006194	AT1G80120.1	2e-19	Unknown protein	-1.32556	-2.29279	-2.71604		-2.04437	-2.12121	-7.14804
JC_C100025100	AT5G20790.1	7e-31	Unknown protein	-0.610432	-1.93918	-2.25492		-3.29591	-0.584739	-1.3175
JC_C100017658	AT2G23690.1	1e-47	Unknown protein	-4.37177	-2.69758	-5.38695		-4.32794	-1.35625	-5.92722
JC_C100020063	AT3G14260.1	3e-40	Unknown protein	-2.13812	-5.44134	-2.34767		-5.43652	-2.99501	-1.76172
JC_C100014235	-	-	Unknown protein	-1.07643	-2.82719	-4.33221		-1.39518	-1.66492	-1.14604
JC_C100027149	-	-	Unknown protein	-2.05234	-1.19924	-2.29125		-1.08923	-1.85609	-0.95195
JC_C100004581	-	-	Unknown protein	-0.409266	-5.87208	-3.82648		-2.43377	-0.815084	-3.19602
JC_C100013987	-	-	No hits found	-2.10336	-4.88985	-2.53832		-0.447588	-10.1706	-2.64456
JC_C100005576	AT4G37850.1	8e-52	basic helix-loop-helix (bHLH) DNA-binding superfamily protein	2.54842	2.83912	-0.105553		4.27047	3.58137	-3.71923
JC_C100011202	AT1G18210.2	8e-07	Calcium-binding EF-hand family protein	2.56969	1.93671	-1.7164		1.97256	3.3465	-0.687993
JC_C100018479	AT5G07670.1	e-153	RNI-like superfamily protein	1.32164	1.15101	-1.63713		1.16244	1.94093	-1.53052
JC_C100020019	AT2G26710.1	1e-17	BAS1, CYP734A1, CYP72B1	1.33123	1.32372	-0.333002		1.3427	2.67029	-1.32831
JC_C100006214	AT2G38600.1	1e-92	HAD superfamily, subfamily IIIB acid phosphatase	4.20349	3.23415	-1.11873		2.37414	1.74491	-6.06323
JC_C100006065	AT4G35560.1	e-150	Target promoter of the male germline-specific transcription factor DUO1	2.78083	1.64123	-0.435132		1.49306	2.91309	-2.34739
JC_C100020619	AT5G05390.1	0	LAC12 | laccase 12	1.49596	1.21167	-0.146472		1.34264	1.62316	-2.42249
JC_C100016870	AT1G64500.1	1e-88	Glutaredoxin family protein	2.41709	1.60485	-0.795503		1.1243	2.34419	-1.71286
JC_C100020310	AT3G20015.1	e-159	Eukaryotic aspartyl protease family protein	1.54688	1.88179	-0.230119		1.3818	1.65355	-2.55803
JC_C100015511	AT5G40230.1	6e-96	Nodulin MtN21-like transporter family protein	1.33115	2.25376	-0.011438		1.38826	2.43601	-2.14843
JC_C100006960	AT4G03210.1	e-128	XTH9, xyloglucan endotransglucosylase/hydrolases 9	1.89744	1.2771	-0.830605		1.42891	1.36351	-3.0002
JC_C100021554	AT5G63180.1	0	Pectin lyase-like superfamily protein	2.89266	1.9994	-1.03146		1.36565	3.09946	-5.56829
JC_C100013593	AT1G52560.1	8e-55	HSP20-like chaperones superfamily protein	-0.766389	2.93671	5.5537		0	1.84477	5.23463						Yes
JC_C100024492	AT2G46240.1	6e-24	BAG (Bcl-2-associated athanogene) protein 6	-0.0401812	1.93611	1.9288		-0.610586	1.12981	4.26143			Yes			Yes
JC_C100017534	AT4G37530.1	e-137	Peroxidase superfamily protein	-1.14867	-3.773	0.40759		-1.44993	-2.20902	5.81602					Yes	Yes
JC_C100000448	AT2G38470.1	e-102	ATWRKY33	-1.31341	-1.54554	0.382417		-2.4422	-1.8508	2.45254				Yes	Yes
JC_C100024511	AT5G24110.1	7e-42	ATWRKY30	-1.66511	-1.35489	0.637523		-1.60024	-4.29201	0.967743
JC_C100023215	AT5G45230.1	1e-08	Disease resistance protein (TIR-NBS-LRR class) family	-1.03777	-1.21182	0.991362		-1.4074	-1.06276	0.602842
JC_C100025995	AT4G10270.1	1e-06	Wound-responsive family protein	-2.3066	-3.19902	0.629834		-2.201	-1.6837	3.85923
JC_C100003057	AT5G52450.1	e-162	MATE efflux family protein	-2.66816	-2.72184	0.392309		-1.53735	-2.70167	5.74371
JC_C100013215	AT1G49320.1	1e-65	ATUSPL1, USPL1 | unknown seed protein like 1	-2.03021	-3.69409	0.601763		-1.07259	-3.28142	3.84952
JC_C100014627	AT1G03230.1	1e-88	Eukaryotic aspartyl protease family protein	-1.76697	-3.58131	1.68524		-1.26632	-3.77418	1.47502					Yes
JC_C100023728	AT3G16770.1	2e-31	ATEBP, EBP, ERF72, ethylene response factor 72	-1.82508	-3.89027	0.848774		-2.50657	-3.61631	0.666997		Yes
JC_C100014744	AT3G23150.1	0	Ethylene response 2, ETR2	-1.27805	-1.4743	0.255513		-1.14554	-1.97177	3.56122
JC_C100024292	AT3G62550.1	1e-46	Adenine nucleotide alpha hydrolases-like superfamily protein	-3.42143	-1.16535	0.0663435		-2.67402	-1.33865	1.69427
JC_C100003291	AT5G53750.1	1e-96	CBS domain-containing protein	-1.8356	-1.71285	0.0155175		-1.66303	-1.84708	0.868522
JC_C100008191	AT3G02550.1	1e-78	LOB domain-containing protein 41 (LBD41)	-2.65713	-3.72442	0.691759		-3.15739	-3.67408	2.48612
JC_C100007303	AT1G07650.1	0	Leucine-rich repeat transmembrane protein kinase	-1.33724	-5.64562	0.758337		-2.97718	-2.26744	1.06674
JC_C100014011	AT4G32400.1	e-105	EMB104, SHS1, EMB42, ATBT1, plastidial nucleotide uniport carrier protein	-1.35517	-1.38877	0.169438		-1.77497	-1.41228	2.18204
JC_C100020087	AT3G14200.1	2e-49	Chaperone DnaJ-domain superfamily protein	-1.93073	-4.05721	0.165778		-4.88581	-2.35146	1.60197
JC_C100007712	AT4G10265.1	1e-18	Wound-responsive family protein	-1.26824	-4.41014	2.81522		-2.45397	-2.11613	2.4773
JC_C100012284	AT3G10040.1	1e-63	Sequence-specific DNA binding transcription factors	-2.75273	-3.88062	0.446329		-3.63849	-3.28863	3.04528
JC_C100019672	AT4G10270.1	3e-22	Wound-responsive family protein	-3.57948	-5.70055	0.313555		-3.51027	-5.6881	3.45209
JC_C100020624	AT2G38310.1	5e-60	PYL4, RCAR10 | PYR1-like 4	-2.35996	-1.18584	0.481144		-2.76321	-2.13374	0.0735631
JC_C100003937	AT3G05550.1	1e-08	Hypoxia-responsive family protein	-2.09898	-7.36845	0.637523		-6.0649	-5.05503	1.19585
JC_C100001524	AT2G30490.1	e-165	ATC4H, C4H, CYP73A5, REF3, cinnamate-4-hydroxylase	-2.17439	-1.69065	0.0400396		-2.11263	-1.75423	0.480567
JC_C100014498	AT5G15120.1	3e-59	Unknown	-1.637	-1.90795	1.65236		-2.2333	-1.99702	0.295005
JC_C100013048	-	-	Unknown	-6.04309	-7.47097	0		-10.0028	-8.49449	2.57029
JC_C100005578	-	-	Unknown	-2.92643	-4.4145	0.666571		-4.05213	-5.24363	2.63807
JC_C100023234	AT3G02630.1	e-168	Plant stearoyl-acyl-carrier-protein desaturase family protein	0.277308	-1.16266	-2.04698		0.504966	-2.36574	-2.27237
JC_C100011700	AT5G59030.1	2e-32	COPT1 | copper transporter 1	3.31815	-3.27607	-6.72347		0.478684	-1.50524	-1.15224
JC_C100033350	AT1G64210.1	2e-25	Leucine-rich repeat protein kinase family protein	2.75712	-6.1312	-5.69742		4.20307	-1.08346	-6.06323
JC_C100034694	AT5G59090.2	e-174	ATSBT4.12, SBT4.12, subtilase 4.12	3.20429	-4.48931	-5.64044		4.77565	-1.11671	-6.02016
JC_C100014021	AT5G17000.1	e-100	Zinc-binding dehydrogenase family protein	2.32487	-4.46184	-4.69413		4.86565	-1.13923	-3.83082						Yes
JC_C100029049	AT1G09310.1	4e-11	Unknown	3.57003	-4.60577	-4.01155		3.00188	-1.94582	-7.04185
JC_C100030957	-	-	Unknown	3.73419	-7.96755	-5.16727		4.76809	-2.70167	-5.60255
Differentially expressed genes in leaves
JC_C100003393	AT2G19310.1	1e-23	HSP20-like chaperones superfamily protein	2.19547	1.41424	4.54049		0.361713	1.03218	3.3673						Yes
JC_C100008729	AT1G30500.2	3e-30	Nuclear factor Y, subunit A7, NF-YA7	4.40382	7.49526	4.5139		0.837443	9.2462	9.29698
JC_C100019062	AT1G56600.1	e-154	Galactinol synthase 2, AtGolS2	2.47643	5.68794	3.63113		1.94531	0.123363	6.4709	Yes			Yes	Yes	Yes
JC_C100021961	AT1G60190.1	e-138	Plant U-box armadillo repeat protein, PUB19	2.04429	2.64854	3.69219		0	3.91562	5.25859
JC_C100024274	AT1G02700.1	1e-49	Unknown protein	2.96118	4.04786	3.36839		0.242324	1.68917	1.68509						Yes
JC_C100017366	AT1G12100.1	6e-24	Bifunctional inhibitor/lipid-transfer protein/seed storage 2S albumin superfamily protein	2.22628	2.93895	2.24351		0.252481	1.98796	3.16376
JC_C100023846	AT4G35580.3	2e-34	NAC transcription factor-like 9, NTL9	0.708327	2.47471	1.93441		2.1992	0.970942	2.37442
JC_C100025373	AT4G31800.1	5e-66	WRKY18, ATWRKY18	1.07784	3.56159	5.33008		1.7812	6.23329	6.43327
JC_C100003904	AT3G56400.1	3e-46	WRKY70, ATWRKY70	2.03413	1.91368	2.22974		2.30211	6.26473	7.93591
JC_C100023506	AT1G24440.1	2e-99	RING/U-box superfamily protein	1.10166	1.07216	1.09237		0.928067	1.07535	1.42298
JC_C100026232	AT3G01470.1	9e-33	Homeobox 1, ATHB-1, ATHB1, HAT5, HB-1, HD-ZIP-1	0.384397	2.6826	1.96323		2.08855	2.39372	2.44156					Yes
JC_C100005576	AT4G37850.1	8e-52	Basic helix-loop-helix (bHLH) DNA-binding superfamily protein	3.02398	2.75125	5.46203		0	2.91562	5.71161
JC_C100011260	AT4G31940.1	e-123	Cytochrome p450, family 82, subfamily c, polypeptide 4, CYP82C4	2.32666	0.382077	2.62195		1.0768	2.39286	1.23365
JC_C100016221	AT3G12580.1	0	Heat shock protein 70, HSP70, ATHSP70	2.88118	3.60456	7.7524		0.361718	1.28271	3.51727			Yes			Yes
JC_C100001655	AT3G49200.1	e-146	O-acyltransferase (WSD1-like) family protein	0.658657	0.102575	2.04064		2.20064	2.23272	2.71053
JC_C100010836	AT1G75900.1	e-132	GDSL-like Lipase/Acylhydrolase superfamily protein	5.40048	5.88352	10.6		0	5.99808	7.7252
JC_C100005046	AT1G75900.1	e-108	GDSL-like Lipase/Acylhydrolase superfamily protein	3.26496	4.64725	7.00132		0	4.80766	8.6404
JC_C100023607	AT1G12060.1	2e-18	Bcl-2-associated athanogene 5, ATBAG5, BAG5	4.69879	1.43663	5.79743		0.293482	3.50058	5.18181
JC_C100020517	AT1G17710.1	e-113	Phosphoethanolamine/phosphocholine phosphatase 1, ATPEPC1, PEPC1	3.88874	2.13122	2.6036		0.524939	2.94108	0.837485
JC_C100014771	AT5G43360.1	0	Phosphate transporter 1;3, phosphate transporter 3, PHT1;3, PHT3	1.97642	5.07736	5.89301		2.39418	6.9779	9.99099
JC_C100002543	AT1G20030.2	1e-69	Pathogenesis-related thaumatin superfamily protein	3.22039	2.80713	0.925537		0.748382	4.50529	3.80837
JC_C100026451	AT1G05010.1	e-128	EFE, ethylene forming enzyme	2.25175	3.44801	1.98246		1.26305	3.91165	1.66728
JC_C100020699	AT2G40000.1	e-153	HSPRO2, ortholog of sugar beet hs1 pro-1 2	1.04063	0.792619	2.17969		2.39418	3.15484	5.88754						Yes
JC_C100017991	AT5G24090.1	2e-92	Chitinase A, ATCHIA, CHIA	2.76605	1.11533	2.08367		0.590895	5.73268	8.84785				Yes	Yes
JC_C100006829	AT1G07030.1	e-123	Mitochondrial substrate carrier family protein	2.25091	1.77357	0.698086		1.09245	2.1267	1.62456
JC_C100017300	AT2G45640.1	3e-44	ATSAP18, SAP18, SIN3 associated polypeptide 18, SIN3 associated polypeptide P18	1.68515	1.26876	2.87059		1.60212	1.8982	1.98846	Yes				Yes
JC_C100018474	AT3G47420.1	0	Pi starvation-responsive protein AtPS3	2.75705	1.37745	2.6308		0.328619	1.18215	1.71836
JC_C100007965	AT4G16520.2	6e-51	ATG8F, autophagy 8F	1.86301	1.70229	2.18654		1.19283	0.733574	0.576677
JC_C100026617	AT4G27450.1	e-102	Aluminium induced protein with YGL and LRDR motifs	1.81481	1.26903	2.23014		1.21948	2.29737	1.30898
JC_C100031574	AT5G40010.1	e-155	AAA-ATPase 1, AATP1	0.528717	0.0171144	3.53443		2.39418	5.04708	7.64425
JC_C100004751	AT5G16970.1	e-128	Alkenal reductase, AT-AER, AER	1.12738	1.56026	4.57206		1.7812	2.97423	7.14064						Yes
JC_C100008995	AT5G35690.1	e-118	Contains interpro domain/s: WLM, PUB domain, PUG domain	0.878634	1.3809	2.49842		2.01214	1.08266	2.13713
JC_C100018304	AT5G24120.1	0	ATSIG5, Sigma factor 5	1.62537	2.18589	0.758413		1.19775	1.66629	1.37303
JC_C100024851	AT1G80490.1	0	TOPLESS-related 1, TPR1	1.20854	1.88066	1.77435		1.60968	0.837394	0.574905
JC_C100014122	AT2G21970.1	2e-48	Stress enhanced protein 2, SEP2	1.99085	3.21481	0.707684		0.79999	3.06466	4.15641
JC_C100003313	AT4G27450.1	e-113	Aluminium induced protein with YGL and LRDR motifs	1.85064	0.723422	5.17322		0.938323	7.05089	5.96728
JC_C100008206	AT1G69550.1	1e-21	Disease resistance protein (TIR-NBS-LRR class)	1.04665	0.568974	1.25483		1.6358	1.81596	1.71562
JC_C100019442	AT4G05320.4	0	Polyubiquitin 10, UBQ10	1.43984	1.85842	2.49099		1.20589	2.64293	1.47292
JC_C100002108	AT1G78380.1	1e-94	Glutathione transferase 8, GST8	2.45768	1.40238	2.72424		0.0761504	0.952135	4.75924				Yes	Yes	Yes
JC_C100024485	AT2G46270.1	1e-81	G-box binding factor 3, GBF3	0.691138	3.76436	2.08229		1.81242	0.401198	0.622558	Yes	Yes		Yes	Yes	Yes
JC_C100008328	AT5G20280.1	0	Sucrose-phosphate synthase 1F, SPS1F	1.38125	1.34403	1.27923		1.1153	1.55058	1.99623
JC_C100028187	AT4G33040.1	2e-38	Thioredoxin superfamily protein	1.56223	2.82189	2.00073		0.885927	2.19262	1.16792
JC_C100021910	AT3G48240.1	1e-40	Octicosapeptide/Phox/Bem1p family protein	2.29149	1.43531	1.651		0.102006	2.2787	2.36715
JC_C100023885	AT1G01230.1	2e-78	ORMDL family protein	1.59347	1.38551	2.38494		0.68946	1.27592	1.11403
JC_C100010926	AT2G17880.1	5e-39	DJC24, DNA J protein C24	1.14828	2.62121	1.67859		1.09912	2.0222	2.55878
JC_C100004703	AT5G53940.1	1e-61	Yippee family putative zinc-binding protein	0.779506	1.20004	1.48244		1.45921	1.49294	0.626387
JC_C100022474	AT3G50000.1	e-170	casein kinase II (CK2) catalytic subunit (alpha), ATCKA2, CKA2	0.622314	0.703848	2.52973		1.46529	2.10832	2.13065
JC_C100001874	AT3G56880.1	2e-28	VQ motif-containing protein	1.23245	0.664751	1.73041		0.813643	1.75018	2.44234
JC_C100020263	AT5G64270.1	0	Splicing factor, putative	0.671632	1.45639	1.36021		1.3558	1.04502	1.54991
JC_C100005417	AT5G02220.1	2e-05	Unknown protein	5.3459	2.38808	4.28201		0.274895	0.822573	2.1682
JC_C100024290	AT3G03280.1	4e-04	Unknown protein	2.04058	0.42986	1.60917		2.35511	2.36005	2.53055
JC_C100025856	AT2G18680.1	9e-28	Unknown protein	0.265682	4.21259	2.53033		2.80226	7.39147	10.1405
JC_C100004895	AT3G59490.2	e-100	Unknown protein	1.19335	2.02159	2.73903		1.57599	1.85888	2.04935
JC_C100006530	AT4G31130.1	2e-75	Unknown protein	0.965601	1.07684	1.08227		1.26045	1.11996	1.22638
JC_C100005578	-	-	Unknown	0.845988	2.15607	0.810441		1.91901	1.31122	1.31364
JC_C100016932	-	-	Unknown	1.86265	1.4023	4.11932		0.659788	0.645688	3.52818						Yes
JC_C100000186	AT5G64570.1	0	Beta-D-xylosidase 4, ATBXL4	-1.98016	-1.60967	-0.094402		-0.578577	-3.69203	-3.07861
JC_C100023391	AT1G10550.1	e-116	Xyloglucan:xyloglucosyl transferase 33	-2.14652	-0.339462	-0.35212		-1.55323	-5.69634	-4.77285
JC_C100007583	AT2G20870.1	1e-08	Cell wall protein precursor, putative	-2.68756	-3.51707	-1.79489		-0.324226	-3.08341	-7.43107
JC_C100014197	AT2G23180.1	e-125	Cytochrome p450, family 96, subfamily a, polypeptide 1, CYP96A1	-4.24909	-4.29947	-4.36876		-0.998141	-0.528688	-4.52209
JC_C100025092	AT5G20820.1	2e-28	SAUR76, Small auxin upregulated RNA 76	-2.85357	-0.886508	-1.72935		-0.747519	-3.06141	-4.23468
JC_C100011028	AT3G24240.1	0	Leucine-rich repeat receptor-like protein kinase family protein	-1.79421	-2.91596	-2.4283		-0.842807	-1.02337	-2.02227
JC_C100018944	AT5G33370.1	e-158	GDSL-like Lipase/Acylhydrolase superfamily protein	-4.2079	-3.97423	-5.7861		-1.32933	-0.476359	-5.95926
JC_C100020454	AT1G72610.1	9e-71	Germin-like protein (GLP1)	-2.38134	-4.1475	-5.21045		-0.318974	-3.44346	-5.49554
JC_C100025101	AT5G20740.1	3e-49	Plant invertase/pectin methylesterase inhibitor superfamily protein	-2.95192	-2.53318	-4.90009		-0.0770373	-1.41746	-4.82711
JC_C100005214	AT4G38770.1	1e-36	Proline-rich protein 4, PRP4, ATPRP4	-2.08982	-1.9233	-4.60672		-0.828499	-0.931092	-3.99107
JC_C100013710	AT1G27340.1	1e-15	LCR, leaf curling responsiveness	-1.92536	-4.32169	-4.88029		-1.46432	-7.29617	-2.97948
JC_C100020900	AT3G55990.1	e-115	TBL29, trichome birefringence-like 29	-2.59411	-2.17458	-2.81882		-0.467281	-2.27284	-4.95304				Yes	Yes
JC_C100017155	AT5G46290.1	0	Beta-ketoacyl-[acyl carrier protein] synthase I (KASI)	-2.9369	-1.78067	-1.84379		-1.91955	-0.544706	-5.60032
JC_C100002560	AT1G76160.1	0	SKU5 similar 5, sks 5	-2.75786	-1.58928	-1.93708		-1.10285	-3.6094	-5.35605
JC_C100007798	AT1G69230.2	2e-23	SPIRAL1-like 2, SP1L 2	-1.22381	-1.20908	-1.21619		-1.25844	-1.89848	-5.61021
JC_C100018028	AT1G02260.1	e-149	Divalent ion symporter	-1.32997	-1.59062	-2.10667		-1.38789	-0.875428	-4.42123
JC_C100023234	AT3G02630.1	e-168	Plant stearoyl-acyl-carrier-protein desaturase family protein	-1.53221	-1.37966	-3.11815		-1.77598	-1.85213	-3.2156
JC_C100015143	AT1G70710.1	0	Endo-1,4-beta-glucanase, ATGH9B1, CEL1, GH9B1	-3.32545	-0.750531	-1.72935		-1.26689	-1.77538	-4.47451
JC_C100010359	AT1G24020.2	5e-08	MLP-like protein 423, MLP423	-2.42215	-2.2238	-1.79319		-0.970134	-1.13814	-4.28747
JC_C100026287	AT1G24020.2	7e-50	MLP-like protein 423, MLP423	-2.33684	-3.84966	-1.40196		-1.14481	-0.469154	-4.32245
JC_C100006978	AT4G12730.1	e-125	Fasciclin-like arabinogalactan 2, FLA2	-3.94165	-1.40146	-2.05542		-0.901231	-2.12967	-3.84591					Yes
JC_C100020898	AT2G40160.1	e-120	TBL30, trichome birefringence-like 30	-3.37876	-2.58155	-1.08421		-1.52565	-1.77538	-4.47451
JC_C100020502	AT1G72970.1	0	EDA17, embryo sac development arrest 17, HOTHEAD, HTH	-2.14728	-2.36928	-1.13722		-0.203244	-1.32133	-4.08038
JC_C100010722	AT1G19940.1	0	Glycosyl hydrolase 9B5 (GH9B5)	-1.33743	-1.38074	-2.67922		-1.82493	-1.68705	-2.52379
JC_C100009689	AT3G53950.1	0	Glyoxal oxidase-related protein	-2.97457	-1.93352	-2.71411		-0.692462	-0.634328	-2.47949
JC_C100004241	AT3G53750.1	0	Actin 3, ACT3	-2.97628	-1.70573	-1.6765		-0.773878	-3.4998	-2.73363
JC_C100000685	AT5G03040.3	9e-88	IQ-domain 2, iqd 2	-3.33879	-2.019	-2.09634		-1.14077	-0.0609029	-1.80442
JC_C100003077	AT4G30320.1	4e-52	Cysteine-rich secretory proteins, Antigen5, Pathogenesis-related1 protein superfamily protein	-1.70671	-1.9494	-1.77237		-1.26822	-2.08546	-2.05606
JC_C100010666	AT1G76160.1	0	SKU5 similar 5, sks 5	-3.1797	-2.30605	-1.21347		-0.740165	-1.18594	-2.39403
JC_C100011036	AT5G42240.1	0	Serine carboxypeptidase-like 42 (scpl42)	-1.66477	-1.62603	-0.735579		-0.465482	-2.23732	-2.78648
JC_C100025078	AT2G05920.1	0	Subtilase family protein	-2.58087	-1.69643	-0.432272		-0.395549	-3.59704	-2.90875
JC_C100009060	AT2G04780.2	6e-63	Fasciclin-like arabinogalactan-protein 7 (Fla7)	-1.71366	-1.43643	-0.603829		-1.14867	-1.88023	-2.73316
JC_C100025756	AT5G11790.1	e-147	N-MYC downregulated-like 2, NDL2	-2.31589	-2.02471	-1.75059		-0.746167	-0.163306	-1.35961
JC_C100007866	AT3G02110.1	0	Serine carboxypeptidase-like 25 (scpl25)	-4.08931	-3.01634	-0.856903		-0.730124	-1.89125	-2.15161
JC_C100026427	AT4G03010.1	e-158	RNI-like superfamily protein	-1.67285	-1.6156	-0.547575		-1.53511	-0.495165	-2.02346
JC_C100025341	AT2G24630.1	0	Cellulose-synthase like C8, CSLC08	-2.31361	-1.48414	-1.16152		-0.387674	-1.43882	-1.2749
JC_C100012943	AT5G10080.1	e-140	Eukaryotic aspartyl protease family protein	-4.01404	-0.43279	-0.637277		-1.06734	-2.74367	-1.76756
JC_C100023098	AT1G13170.1	0	OSBP(oxysterol binding protein)-related protein 1D (ORP1D)	-1.66815	-1.76955	-0.572246		-0.427858	-1.37131	-1.59347
JC_C100018705	AT1G56720.3	0	Protein kinase superfamily protein	-1.64632	-1.45629	-1.25204		-0.866623	-1.09313	-0.771978
JC_C100017747	AT2G23360.1	e-157	Unknown protein	-2.13377	-1.15311	-3.82624		-0.0300266	-2.86164	-2.45947
JC_C100010782	AT4G38260.1	1e-65	Unknown protein	-4.53066	-2.24969	-4.0502		-1.79567	-0.608145	-5.00025
JC_C100015049	AT1G29980.1	e-169	Unknown protein	-0.83933	-1.46396	-3.58391		-1.69801	-1.30963	-2.05978
JC_C100011883	AT5G21050.1	e-111	Unknown protein	-1.61934	-1.91127	-0.549896		-0.66908	-1.45742	-2.83869
JC_C100002113	AT1G71970.1	5e-24	Unknown protein	-1.73082	-1.15764	-2.19594		-1.4204	-0.879507	-1.8167
JC_C100008096	AT5G16030.1	3e-45	Unknown protein	-2.01248	-2.24079	-2.0652		-0.426947	-3.38817	-3.19829
JC_C100000645	AT2G46680.2	2e-31	ATHB-7, ATHB7, HB-7 | homeobox 7	-0.881687	2.58132	6.01635		0	7.23329	7.71161	Yes			Yes
JC_C100026088	AT5G47220.1	6e-27	ATERF2, ATERF-2, ERF2	-0.692439	1.58827	1.2296		-0.394677	1.85278	3.86358	Yes	Yes
JC_C100023873	AT3G61890.1	6e-50	Encodes a homeodomain leucine zipper class I (HD-Zip I) protein	-1.1297	2.75189	2.67247		-0.653728	4.55899	7.3829	Yes			Yes	Yes
JC_C100018200	AT5G50915.2	2e-48	Basic helix-loop-helix (bHLH) DNA-binding superfamily protein	-1.37374	1.52959	3.00239		-0.159816	2.72016	2.07413
JC_C100006671	AT5G01450.1	3e-85	RING/U-box superfamily protein	-0.146642	1.3032	1.9805		-0.148608	1.67925	1.40417
JC_C100021449	AT3G46130.1	3e-75	Encodes a putative transcription factor (MYB48)	-0.0496544	1.18459	1.52975		-0.486968	2.93594	1.31302
JC_C100005100	AT5G56270.1	e-157	WRKY2, ATWRKY2	-0.234532	1.77113	2.96655		-0.232187	3.39478	1.46008
JC_C100000448	AT2G38470.1	e-102	WRKY33, ATWRKY33	-2.26668	1.82329	1.69703		-2.44191	3.73247	4.26534				Yes	Yes
JC_C100011364	AT1G45249.1	6e-96	ABF2, AREB1, ATAREB1	-0.370182	1.7071	2.27753		-0.119	2.78257	3.53174	Yes			Yes	Yes
JC_C100019357	AT4G27410.2	6e-99	RD26, ANAC072	-0.0874275	3.56287	1.5654		-0.935574	3.58318	4.52902	Yes	Yes		Yes
JC_C100002724	AT5G64530.1	1e-66	ANAC104, XND1 | xylem NAC domain 1	-1.8742	2.34317	2.67081		-1.89518	2.50745	2.67574
JC_C100020994	AT1G07430.1	e-107	HAI2 | highly ABA-induced PP2C gene family	-0.251612	1.98824	2.51781		-0.79035	2.91663	1.70853
JC_C100006770	AT5G01600.1	1e-79	ATFER1, FER1 | ferretin 1	-2.07324	6.48783	3.51348		-0.25025	5.30986	3.60873						Yes
JC_C100005574	AT1G09970.1	0	Leucine-rich repeat class of receptor-likekinase (LRR-RLKs)	-2.55075	1.3141	2.4178		-0.0757518	5.99808	7.14064						Yes
JC_C100025615	AT2G37040.1	0	Encodes PAL1, a phenylalanine ammonia-lyase	-1.23825	3.56159	2.56532		-0.660714	6.55437	6.88						Yes
JC_C100025338	AT5G24910.1	0	CYP714A1	-0.594107	2.22432	3.83304		-1.09681	3.97276	4.7247
JC_C100018633	AT5G47910.1	0	NADPH/respiratory burst oxidase protein D (RbohD)	-1.24788	2.75125	4.52817		-2.44191	2.91562	4.8199
JC_C100010206	AT4G15910.1	6e-19	ATDI21, DI21 | drought-induced 21	-0.208969	1.14693	1.72986		-2.17167	1.99472	2.42963				Yes
JC_C100025527	AT2G19810.1	e-116	Oxidation-related Zinc Finger 1 (OZF1)	-0.220979	2.85701	2.14127		-1.92433	6.1952	3.90551						Yes
JC_C100023215	AT5G45230.1	1e-08	Disease resistance protein (TIR-NBS-LRR class) family	-0.630879	1.80669	2.95		-0.874118	3.12791	4.99767
JC_C100022518	AT5G42830.1	e-168	HXXXD-type acyl-transferase family protein	-0.630879	2.34317	1.92953		-2.87801	3.72297	3.05235
JC_C100003850	AT5G54080.2	0	ATHGO, HGO, homogentisate 1,2-dioxygenase	-0.543834	2.30392	3.53387		-0.0713331	2.51697	4.01487
JC_C100024065	AT3G60890.1	2e-09	ZPR2 | protein binding	-0.881687	2.70948	2.90253		-0.85491	4.22357	4.41348
JC_C100030597	AT4G13830.2	2e-38	J20 | DNAJ-like 20	-0.511859	4.18384	3.06525		-1.2822	3.45792	4.18152
JC_C100019685	AT4G27290.1	0	S-locus lectin protein kinase family protein	-1.22962	1.34837	1.63811		-0.655112	4.25918	5.10835
JC_C100021408	AT1G26870.1	4e-86	FEZ, ANAC009	-1.1074	1.92307	1.81078		-0.907424	2.20199	4.53493
JC_C100004632	AT2G27510.1	6e-45	ATFD3, FD3 | ferredoxin 3	-0.428869	1.74791	4.41135		-0.0717498	1.86755	2.07354
JC_C100003716	AT2G15430.1	e-155	NRPB3, NRPD3, NRPE3A, RBP36A, RPB35.5A	-0.516748	1.203	3.3871		-0.52947	3.789	3.08384
JC_C100020331	AT1G65870.1	3e-44	Disease resistance-responsive (dirigent-like protein) family protein	-0.45812	1.20766	2.83711		-0.162557	2.50312	2.83103
JC_C100021024	AT2G28930.3	e-157	APK1B, PK1B | protein kinase 1B	-0.41917	3.02285	3.17655		-0.0757518	1.30118	2.40073
JC_C100004808	AT2G43820.1	e-136	GT, UGT74F2, ATSAGT1, SGT1, SAGT1	-1.98834	4.10017	5.66729		-0.310517	3.20005	3.53042
JC_C100032884	AT4G15480.1	e-153	UGT84A1 | UDP-Glycosyltransferase activity	-0.0439864	1.9027	2.55723		-0.297371	2.16575	2.91121
JC_C100001028	AT3G58750.1	0	CSY2 | citrate synthase 2	-0.0592637	1.47389	2.50492		-0.442409	2.64559	2.7383
JC_C100006937	AT5G05320.1	e-126	FAD/NAD(P)-binding oxidoreductase family protein	-0.200312	1.13033	1.50676		-0.470307	1.952	3.58639
JC_C100024243	AT3G62860.1	e-143	Alpha/beta-Hydrolases superfamily protein	-0.650475	3.5848	2.83711		-1.55638	3.9975	4.45316
JC_C100021275	AT1G73180.2	5e-15	Eukaryotic translation initiation factor eIF2A family protein	-1.01408	1.45406	2.31053		-0.421679	2.06556	2.61648
JC_C100013057	AT2G16050.1	e-102	Cysteine/Histidine-rich C1 domain family protein	-0.542303	1.3142	1.28969		-0.808715	2.16421	3.56123
JC_C100021899	AT5G50200.1	1e-46	Wound-responsive gene 3 (WR3)	-0.732231	3.41794	2.1624		-1.17999	1.71818	2.44151			Yes
JC_C100006681	AT1G07230.1	0	Non-specific phospholipase C1 (NPC1)	-0.486685	1.75373	2.20356		-0.960275	3.0926	2.33421
JC_C100001577	AT2G31960.2	0	GSL03 | glucan synthase-like 3	-0.397318	1.36254	2.48099		-0.977106	2.21948	2.00043
JC_C100020019	AT2G26710.1	1e-17	BAS1, CYP734A1, CYP72B1	-0.829278	2.56677	2.34518		-0.807819	2.26511	2.04683
JC_C100011250	AT4G33280.1	3e-62	AP2/B3-like transcriptional factor family protein	-1.04055	1.05672	2.78585		-0.487283	1.13811	1.55849
JC_C100016106	AT4G39100.1	2e-92	SHL1 | PHD finger family protein	-0.188141	1.22596	1.38871		-1.54377	1.51197	2.86683					Yes
JC_C100025357	AT5G10770.1	e-144	Eukaryotic aspartyl protease family protein	-1.0138	1.91493	2.44852		-0.907696	1.69126	1.80266
JC_C100007058	AT2G04350.2	0	Long-chain acyl-CoA synthetase 8 (LACS8)	-0.146576	1.04392	2.32948		-1.68671	1.40808	1.87404
JC_C100007007	AT5G48160.2	0	OBE2, Oberon2	-1.10935	1.05676	2.23039		-0.216375	2.02943	1.89794
JC_C100026296	AT4G03030.1	e-149	Galactose oxidase/kelch repeat superfamily protein	-1.57418	2.25746	2.52973		-0.115899	1.30512	1.57476
JC_C100000914	AT2G39050.1	3e-65	ARATHEULS3, EULS3, EUONYMUS LECTIN S3	-0.814944	1.34211	2.2125		-0.925383	1.84788	1.80425
JC_C100017365	AT1G12110.1	0	Encodes NRT1.1 (CHL1), a dual-affinity nitrate transporter	-0.892037	1.74484	3.17225		-1.45039	1.02928	2.80266				Yes
JC_C100009372	AT3G52660.2	e-131	RNA-binding (RRM/RBD/RNP motifs) family protein	-1.09675	1.1128	1.31869		-0.969761	2.34764	1.43466
JC_C100010748	AT1G21000.2	e-103	PLATZ transcription factor family protein	-1.14365	2.21827	1.6655		-0.715233	1.44664	2.29747
JC_C100007967	AT5G47600.1	2e-07	HSP20-like chaperones superfamily protein	-0.201681	1.04368	1.27267		-0.358048	1.75729	2.65245						Yes
JC_C100019769	AT1G11910.1	0	APA1, aspartic proteinase A1, ATAPA1	-0.733262	1.59541	1.48328		-1.16663	2.75338	2.30616					Yes
JC_C100019146	AT3G05500.1	3e-82	Encodes a protein that associates with lipid droplet surfaces	-0.432955	1.16163	1.28886		-0.790755	1.72288	2.42938
JC_C100005882	AT3G44610.1	e-168	Protein kinase superfamily protein	-0.478492	1.51267	1.87654		-0.685181	2.27055	1.7311
JC_C100022867	AT3G16150.1	e-158	Asparaginase B1, ASPGB1	-1.20218	1.49803	1.69912		-0.011383	1.27755	2.76538
JC_C100018325	AT5G62650.1	0	Tic22-like family protein	-1.00207	1.11943	1.21869		-1.21389	1.8554	1.65903
JC_C100004864	AT2G43500.2	0	Plant regulator RWP-RK family protein	-0.051016	1.17291	1.66815		-0.61095	1.40486	1.74362
JC_C100004172	AT5G06900.1	e-110	CYP93D1 | cytochrome P450, family 93, subfamily D, polypeptide 1	-1.70536	1.23176	3.61872		-1.06734	4.60951	2.38141
JC_C100005489	AT2G44860.2	3e-64	Ribosomal protein L24e family protein	-0.539672	1.07714	1.12837		-0.0699578	2.11276	2.23882
JC_C100017917	AT5G12840.3	1e-56	HAP2A, ATHAP2A, NF-YA1	-0.303437	1.51944	1.47166		-0.537966	3.0417	1.89413
JC_C100020255	AT5G64260.1	e-128	EXL2 | EXORDIUM like 2	-1.55162	3.11974	1.29316		-0.846688	2.98869	2.54768
JC_C100015226	AT4G33940.1	1e-66	RING/U-box superfamily protein	-0.228711	1.13399	1.77256		-0.241175	1.14124	1.56137	Yes				Yes	Yes
JC_C100005176	AT4G38790.1	e-128	ER lumen protein retaining receptor family protein	-0.273666	1.50635	1.20622		-0.029844	1.814	2.08556
JC_C100020501	AT1G17620.1	1e-50	Late embryogenesis abundant (LEA) hydroxyproline-rich glycoprotein family	-0.514562	2.41476	1.88791		-0.453212	1.65159	1.38317
JC_C100026236	AT1G69870.1	0	NRT1.7 | nitrate transporter 1.7	-0.276817	2.74772	1.43113		-0.83878	1.68554	1.83913
JC_C100024183	AT3G60160.1	0	ATMRP9, MRP9, ABCC9, ATP-Binding cassette C9	-0.591285	1.23892	1.46397		-0.819495	1.99266	1.69266
JC_C100024376	AT1G02305.1	e-155	Cysteine proteinases superfamily protein	-1.0761	1.35118	2.31829		-1.01399	2.42615	2.53751
JC_C100022048	AT3G47640.3	3e-46	Encodes POPEYE (PYE), a bHLH transcription factor	-0.428328	1.11296	1.31397		-0.135777	1.02347	1.82895
JC_C100004506	AT5G66410.1	9e-93	Encodes a protein that functions in microtubule assembly	-0.779385	1.15316	1.21794		-0.283233	1.34622	1.87867
JC_C100005002	AT2G17760.1	e-144	Eukaryotic aspartyl protease family protein	-0.89945	2.71859	1.36053		-2.60659	2.51671	2.12176
JC_C100023817	AT2G46970.1	1e-30	PIL1 | phytochrome interacting factor	-1.54018	1.17895	1.8917		-0.599271	3.08666	1.26013
JC_C100010283	AT2G47180.1	e-146	AtGolS1, GolS1 | galactinol synthase	-0.143015	5.3397	1.77172		-4.18734	7.97726	4.61546	Yes			Yes	Yes	Yes
JC_C100012164	AT5G02790.1	2e-95	Glutathione transferase L3 (GSTL3)	-1.05493	1.45494	1.25065		-1.69669	1.60927	2.86897
JC_C100015948	AT3G27010.1	2e-66	Belongs to a TCP protein transcription factor family	-0.0694492	1.41844	1.73803		-0.326099	1.45107	1.14562
JC_C100002908	AT5G07475.1	1e-17	Cupredoxin superfamily protein	-0.2356	1.40097	1.71779		-0.471322	1.07261	1.01523
JC_C100023587	AT1G67310.1	0	Calmodulin-binding transcription activator protein with CG-1 and Ankyrin domains	-0.0160176	1.20389	1.41202		-1.05462	1.95731	1.24976
JC_C100014591	AT5G18830.2	0	Encodes a member of the Squamosa Binding Protein family of transcriptional regulators	-0.000236006	1.57487	1.19642		-0.418493	1.51245	1.4564
JC_C100024480	AT1G64230.2	3e-83	Ubiquitin-conjugating enzyme 28 (UBC28)	-0.0917109	1.32696	1.07627		-0.0467556	1.66257	1.35761
JC_C100019057	AT1G56700.2	7e-97	Peptidase C15, pyroglutamyl peptidase I-like	-0.325964	1.0674	1.22816		-0.723493	1.9929	1.20184
JC_C100004569	AT5G13570.1	e-131	Encodes DCP2 with mRNA decapping activity	-0.0521747	1.12353	1.26322		-0.179271	1.73716	1.15466
JC_C100014948	AT3G22740.1	e-141	Homocysteine S-methyltransferase (HMT3)	-0.146576	1.55893	1.95456		-3.32147	3.77982	3.77146
JC_C100004734	AT3G23560.1	7e-87	ALF5 | MATE efflux family protein	-0.0478488	2.42194	2.04064		-3.33702	4.8683	2.48095
JC_C100013598	AT3G15730.1	0	Encodes phospholipase D alpha 1 (PLD alpha 1)	-0.664945	1.22312	1.06556		-0.481306	1.57667	1.04419	Yes				Yes
JC_C100024739	AT2G44525.1	1e-66	Unknown	-1.20592	1.60412	2.11043		-0.774658	1.64842	1.54626
JC_C100026220	AT1G27000.1	5e-84	Unknown	-0.0676844	1.41699	1.47794		-0.14134	1.21656	1.18337
JC_C100017687	AT5G66930.2	1e-96	Unknown	-0.869281	1.10504	1.66109		-0.637943	1.22298	1.15707
JC_C100007765	AT1G69360.1	6e-50	Unknown	-0.681271	1.16783	1.13208		-1.22169	1.31198	2.71933
JC_C100001869	AT5G41761.1	3e-17	Unknown	-1.85357	1.77201	4.25968		0	3.23754	4.8199
JC_C100023261	AT4G13630.2	2e-49	Unknown	-0.172584	1.50446	1.45308		-1.07575	2.36134	2.8049
JC_C100014356	AT5G18130.1	2e-37	Unknown	-0.140082	1.27354	2.52136		-1.49833	2.34508	2.94341
JC_C100009723	AT1G55230.1	8e-95	Unknown	0	2.75125	4.74862		0	1.91562	6.36865
JC_C100026449	AT3G20300.1	e-118	Unknown	-0.7329	1.06783	3.83848		-0.807104	3.22375	6.66096	Yes			Yes
JC_C100000740	AT1G48450.1	e-142	Unknown	-0.345684	1.03268	1.81803		-1.31441	1.64779	2.95144
JC_C100018702	AT5G26770.1	e-111	Unknown	-0.861997	1.04681	1.94205		-0.805252	2.65244	2.76648
JC_C100024818	AT4G04190.2	7e-81	Unknown	-0.228711	1.31589	2.10014		-0.0692968	1.6486	2.60109
JC_C100018760	AT1G56230.1	0	Unknown	-1.77831	1.17467	3.19809		-0.821848	3.00734	2.41305
JC_C100017179	-	-	Unknown	-0.822934	1.7165	2.63002		-0.252576	1.73723	3.47522
JC_C100004976	-	-	Unknown	-0.990063	2.17323	7.69507		0	7.79394	9.01641
JC_C100014510	-	-	No hits found	-0.34826	1.31982	1.12688		-0.537396	1.58564	2.32075
JC_C100011041	AT1G43800.1	e-174	Plant stearoyl-acyl-carrier-protein desaturase family protein	-2.43854	-3.94356	1.22065		-1.85695	-1.72261	0
JC_C100017167	AT4G23900.1	e-103	Nucleoside diphosphate kinase family protein	0.637755	-1.00118	-1.05531		0.966822	-1.07274	-1.16246
JC_C100004005	AT1G35510.1	0	O-fucosyltransferase family protein	0.0852927	-2.47654	-1.03096		0.748971	-1.21422	-1.21046
JC_C100025131	AT5G20650.1	1e-31	COPT5 | copper transporter 5	0.666831	-2.54587	-4.64953		1.67557	-1.91754	-2.15274	Yes
JC_C100010853	AT1G20020.1	e-173	Encodes a leaf-type ferredoxin:NADP(H) oxidoreductase	0.23537	-1.23086	-2.47759		0.177886	-3.21093	-1.48077
JC_C100002146	AT2G35150.1	2e-96	EXL1 | EXORDIUM like 1	0	-1.7549	-1.72935		0.537225	-3.59481	-2.35252
JC_C100025071	AT5G20630.1	1e-82	Encodes a germin-like protein	0.18314	-2.59703	-6.73508		0.136872	-3.34217	-4.47809
JC_C100010821	AT4G35790.1	0	Encodes a protein with phospholipase D activity	0.750126	-2.15695	-3.68617		0.92479	-1.14876	-1.81355
JC_C100010334	AT4G15830.1	4e-83	ARM repeat superfamily protein	3.86811	-3.35394	-3.0342		1.16456	-2.28537	-2.46494
JC_C100024986	AT5G19730.1	e-174	Pectin lyase-like superfamily protein	0.265682	-1.06593	-3.36699		0.638667	-2.42366	-4.30334
JC_C100019343	AT5G37360.1	2e-78	Unknown	0.610357	-1.52277	-1.25982		1.15691	-3.46307	-3.66913
JC_C100007757	AT5G39530.1	3e-82	Unknown	0.85301	-1.22522	-3.17641		0.942398	-1.88467	-3.8967
JC_C100017875	AT2G22660.2	0	Unknown	1.82176	-1.09321	-3.4271		2.65718	-2.10665	-1.5593
JC_C100012080	AT3G57450.1	8e-14	Unknown	3.48071	-1.41951	-5.75743		1.06612	-2.09245	-2.22256
Differentially expressed genes were annotated by blastp in TAIR protein database, the gene ID and e-value of the best hitted result was shown in the table. Gene expression values were log2-transformed and the absolute values higher than 2 were shown in bold. Gene identifier showed in bold standed for common differentially expressed genes in roots and leaves, and showed in italic standed for they …
			Log (base 2) drought/control	-8	-4	0		5	10
