# Supplementary material for: Global analysis of gene expression profiles in physic nut (Jatropha curcas L.) seedlings exposed to drought stress
Source: BMC Plant Biol. 2015 Jan 21;15:17. doi: 10.1186/s12870-014-0397-x (PMC4307156; doi:10.1186/s12870-014-0397-x)
Supplement: Additional file 3: Table S3. — List of DEGs involved in abscisic acid biosynthesis and signal transduction. [file 12870_2014_397_MOESM3_ESM.xlsx]

## Sheet: Sheet1
Table S3 List of DEGs involved in Abscisic acid biosynthesis and signal transduction
Gene identifier	AtBestBlast	E-Value	Annotation	1 d	4 d	7 d		1 d	4 d	7 d
Differentially expressed genes in roots
NCED
JC_C100001845	AT3G14440.1	0	NCED3 | Encodes 9-cis-epoxycarotenoid dioxygenase, a key enzyme in the biosynthesis of abscisic acid. Regulated in response to drought and salinity. Expressed in roots, flowers and seeds. Localized to the chloroplast stroma and thylakoid membrane.	9.33178	4.36486	4.26396		6.83563	5.89642	0.293584
JC_C100015061	AT1G30100.1	0	NCED5 | Encodes 9-cis-epoxycarotenoid dioxygenase, a key enzyme in the biosynthesis of abscisic acid. The expression of this gene increases during the first 6h of imbibition.	4.46653	1.55685	1.53381		4.14315	4.02583	0.746462
CYP707A3
JC_C100001391	AT5G45340.1	0	CYP707A3 | Encodes a protein with ABA 8'-hydroxylase activity; involved in ABA catabolism. Mutant analyses show that disruption in the gene results in more drought tolerance whereas overexpression results in increased transpiration rate and reduced drought tolerance. Gene involved in postgermination growth. Plant P450 CYP707A3, ABA 8'-hydroxylase, binds enantioselectively (+)-ABA but not (-)-ABA,…	-3.64646	-3.0592	-1.57629		-5.26504	-3.09429	-0.667777
PYR/PYL
JC_C100006828	AT2G38310.1	7e-70	PYR1-like 4 | Encodes a member of the PYR (pyrabactin resistance )/PYL(PYR1-like)/RCAR (regulatory components of ABA receptor) family proteins with 14 members. PYR/PYL/RCAR family proteins function as abscisic acid sensors. Mediate ABA-dependent regulation of protein phosphatase 2Cs ABI1 and ABI2.	-1.78552	-0.181238	0.149984		-2.01462	-1.47108	0.53079
JC_C100020624	AT2G38310.1	5e-60	PYR1-like 4 | Encodes a member of the PYR (pyrabactin resistance )/PYL(PYR1-like)/RCAR (regulatory components of ABA receptor) family proteins with 14 members. PYR/PYL/RCAR family proteins function as abscisic acid sensors. Mediate ABA-dependent regulation of protein phosphatase 2Cs ABI1 and ABI2.	-2.35996	-1.18584	0.481144		-2.76321	-2.13374	0.0735631
PP2C
JC_C100018292	AT1G07430.1	2e-69	Highly ABA-induced PP2C gene 2 | Encodes a member of the group A protein phosphatase 2C (PP2C) family that is responsible for negatively regulating seed dormancy. GO Biological Process involved in abscisic acid mediated signaling pathway, negative regulation of abscisic acid mediated signaling pathway, negative regulation of seed dormancy process, positive regulation of gibberellic acid mediated …	7.22505	7.54157	3.64173		8.48443	6.80486	2.0165
JC_C100005394	AT1G07430.1	e-126	Highly ABA-induced PP2C gene 2 | Encodes a member of the group A protein phosphatase 2C (PP2C) family that is responsible for negatively regulating seed dormancy. GO Biological Process involved in abscisic acid mediated signaling pathway, negative regulation of abscisic acid mediated signaling pathway, negative regulation of seed dormancy process, positive regulation of gibberellic acid mediated …	4.62083	4.55043	2.90738		4.53845	7.44601	0.450136
JC_C100024799	AT4G31860.1	e-171	Protein phosphatase 2C family protein | FUNCTIONS IN: protein serine/threonine phosphatase activity, catalytic activity; INVOLVED IN: protein amino acid dephosphorylation, N-terminal protein myristoylation; LOCATED IN: plasma membrane; EXPRESSED IN: 24 plant structures; EXPRESSED DURING: 15 growth stages	-0.510168	-0.196813	-1.18673		-0.637897	-0.336183	-0.0454153
SnRK
JC_C100025374	AT2G25090.1	1e-71	CBL-interacting serine/threonine-protein kinase, SnRK3.18 | Encodes a member of the SNF1-related kinase (SnRK) gene family (SnRK3.18), which has also been reported as a member of the CBL-interacting protein kinases (CIPK16) and is involved in salinity tolerance.	1.10296	1.26963	1.74496		0.00822164	2.17098	0.526637
JC_C100006743	AT2G30360.1	e-145	SNF1-related protein kinase 3.22, SNRK3.22 | Encodes a SOS2-like protein kinase that is a member of the CBL-interacting protein kinase family.Loss of function mutants show a decrease in sensitivity to high pH.Phosphorylates AHA2, a plasma membrane H+ ATPase.This phosphorylation appears to regulate the activity of the proton transporter.	0.902432	1.47037	-0.0277942		0.366509	0.163265	-1.59685
JC_C100014056	AT5G49760.1	0	Serine/threonine-protein kinase | Leucine-rich repeat protein kinase family protein; FUNCTIONS IN: kinase activity; INVOLVED IN: protein amino acid phosphorylation; LOCATED IN: plasma membrane, vacuole; EXPRESSED IN: 24 plant structures; EXPRESSED DURING: 13 growth stages	-0.242286	1.18384	-1.05054		-0.888707	0.090492	-1.45772
RD26
JC_C100019357	AT4G27410.2	6e-99	RD26, ANAC072 | Encodes a NAC transcription factor induced in response to dessication. It is localized to the nucleus and acts as a transcriptional activator in ABA-mediated dehydration response.	2.83036	0.860902	2.94323		1.58427	4.83044	2.07413
Differentially expressed genes in leaves
ABA GT-ase
JC_C100006451	AT3G21780.1	e-138	UDP-Glycosyl transferase 71B6, UGT71B6 | Encodes a protein with UDP-glucosyl transferase activity that was shown to preferentially glucosylates abscisic acid (ABA), and not its catabolites. Moreover, UGT71B6 was shown to have a strict preference for the naturally-occurring ABA enantiomer, (+)-ABA, and not its 'unnatural' relative, (-)-ABA. This is in contrast to the other identified UGT genes cat…	1.11857	1.0752	1.17826		1.29574	1.8195	1.63003
PP2C
JC_C100011442	AT4G16580.1	e-154	Protein phosphatase 2C family protein | FUNCTIONS IN: phosphoprotein phosphatase activity, catalytic activity; CONTAINS InterPro DOMAIN/s: Protein phosphatase 2C-related (InterPro:IPR001932), Sporulation stage II, protein E C-terminal (InterPro:IPR010822); BEST Arabidopsis thaliana protein match is: Protein phosphatase 2C family protein (TAIR:AT5G66720.1); Has 838 Blast hits to 828 proteins in 21…	0.459427	0.54182	2.05822		1.1135	1.28281	1.91237
JC_C100020478	AT1G72770.3	e-164	Protein phosphatase 2C family protein | Mutant has ABA hypersensitive inhibition of seed germination; Protein Phosphatase 2C; regulates the activation of the Snf1-related kinase OST1 by abscisic acid.	0.00613505	0.333254	1.3729		0.164574	1.59503	1.78502
JC_C100020994	AT1G07430.1	e-107	Highly ABA-induced PP2C gene 2 | Encodes a member of the group A protein phosphatase 2C (PP2C) family that is responsible for negatively regulating seed dormancy. GO Biological Process involved in abscisic acid mediated signaling pathway, negative regulation of abscisic acid mediated signaling pathway, negative regulation of seed dormancy process, positive regulation of gibberellic acid mediated …	-0.251612	1.98824	2.51781		-0.79035	2.91663	1.70853
SnRK
JC_C100019253	AT1G54610.3	0	Serine/threonine-protein kinase | Protein kinase superfamily protein; FUNCTIONS IN: protein serine/threonine kinase activity, protein kinase activity, kinase activity, ATP binding; INVOLVED IN: protein amino acid phosphorylation; LOCATED IN: plasma membrane; EXPRESSED IN: 23 plant structures; EXPRESSED DURING: 13 growth stages	-0.628626	0.949564	2.56323		-0.0715518	1.04909	1.73007
JC_C100016558	AT2G30360.1	e-154	SNF1-related protein kinase 3.22, SNRK3.22 | Encodes a SOS2-like protein kinase that is a member of the CBL-interacting protein kinase family.Loss of function mutants show a decrease in sensitivity to high pH.Phosphorylates AHA2, a plasma membrane H+ ATPase.This phosphorylation appears to regulate the activity of the proton transporter.	-0.634106	1.7653	2.45695		-0.571147	1.89505	0.956222
JC_C100006743	AT2G30360.1	e-145	SNF1-related protein kinase 3.22, SNRK3.22 | Encodes a SOS2-like protein kinase that is a member of the CBL-interacting protein kinase family.Loss of function mutants show a decrease in sensitivity to high pH.Phosphorylates AHA2, a plasma membrane H+ ATPase.This phosphorylation appears to regulate the activity of the proton transporter.	-0.797583	1.07131	0.943595		-1.17031	2.14314	2.21018
ABF
JC_C100011364	AT1G45249.1	4e-83	ABF2, AREB1, ATAREB1 | Leucine zipper transcription factor that binds to the abscisic acid (ABA)–responsive element (ABRE) motif in the promoter region of ABA-inducible genes. Enhances drought tolerance in vegetative tissues. Required for normal glucose response. Localized in the nucleus. Expressed constitutively in roots, leaf vascular tissues, and hydathodes or in all tissues under stress condi…	-0.370182	1.7071	2.27753		-0.119	2.78257	3.53174
RD22
JC_C100025279	AT5G25610.1	3e-82	RD22, ATRD22 | Responsive to dehydration 22 (RD22) mediated by ABA	-0.285499	0.701824	2.0243		-1.19027	2.23729	0.797775
RD26
JC_C100019357	AT4G27410.2	6e-99	RD26, ANAC072 | Encodes a NAC transcription factor induced in response to dessication. It is localized to the nucleus and acts as a transcriptional activator in ABA-mediated dehydration response.	-0.0874275	3.56287	1.5654		-0.935574	3.58318	4.52902
NCED, 9-cis-epoxycarotenoid dioxygenase; BGLU, beta glucosidase; CYP707A3, Cytochrome P450, family 707, subfamily A, polypeptide 3; ABA GT-ase, ABA Glycosyltransferase; PYR/PYL, abscisic acid receptor PYR/PYL family; PP2C, protein phosphatase 2C; SnRK, serine/threonine-protein kinase; ABF, ABA responsive element binding factor; RD22, Responsive to dessication 22; RD26, Responsive to dessication 2…
			Log (base 2) drought/control	-6	-3	0		5	10
