# Supplementary material for: Global analysis of gene expression profiles in physic nut (Jatropha curcas L.) seedlings exposed to drought stress
Source: BMC Plant Biol. 2015 Jan 21;15:17. doi: 10.1186/s12870-014-0397-x (PMC4307156; doi:10.1186/s12870-014-0397-x)
Supplement: Additional file 4: Table S4. — List of DEGs involved in transcriptional regulation. [file 12870_2014_397_MOESM4_ESM.xlsx]

## Sheet: Sheet1
Table S4 List of genes involved in transcription regulation
Gene identifier	AtBestBlast	E-Value	Annotation	1 d	4 d	7 d		1 d	4 d	7 d
Differentially expressed genes in roots
Zinc finger (ZF) family
WRKY
JC_C100025336	AT4G31550.1	5e-98	WRKY transcription factor 11	-0.240621	-1.12579	0.109985		-0.0944132	-0.436478	0.0596347
JC_C100005100	AT5G56270.1	e-157	WRKY2, ATWRKY2	1.40962	0.494968	0.621692		0.701516	1.83137	0.0246082
JC_C100025161	AT5G26170.1	6e-33	WRKY50, ATWRKY50	0.271118	-0.7354	0.299509		1.49572	-0.589332	0.356612
JC_C100000448	AT2G38470.1	e-102	WRKY transcription factor	-1.31341	-1.54554	0.382417		-2.4422	-1.8508	2.45254
JC_C100024511	AT5G24110.1	7e-42	WRKY transcription factor	-1.66511	-1.35489	0.637523		-1.60024	-4.29201	0.967743
basic helix-loop-helix (bHLH) DNA-binding family
JC_C100019039	AT1G09530.2	3e-59	Phytochrome interacting factor 3	2.02999	2.29095	0.126452		1.06368	1.74468	0.369531
JC_C100009148	AT2G24260.1	3e-45	LJRHL1-LIKE 1, LRL1	-1.33522	-0.237431	0.144017		-0.00118435	-0.627265	2.47122
JC_C100019694	AT3G20640.1	1e-72	bHLH DNA-binding superfamily protein	0.569406	-0.0946817	2.09077		0.247023	-0.120445	1.62494
JC_C100022141	AT5G08130.4	e-106	BES1-Interacting MYC-Like 1, BIM1	0.968315	1.0391	-0.059836		0.163693	1.33634	-0.303042
JC_C100010259	AT3G17100.2	1e-38	ATBS1 Interacting factor 3, AIF3	-0.860355	0.727542	-0.45474		-0.672778	0.0589421	-0.890813
JC_C100009814	AT3G07340.1	1e-88	bHLH DNA-binding superfamily protein	-0.859974	0.332639	-1.56147		-0.839629	0.204476	-1.35423
JC_C100009204	AT4G30410.1	2e-30	bHLH DNA-binding superfamily protein	-0.360892	-0.545797	-2.26623		-1.17223	-0.299381	-3.00333
MYB
JC_C100003534	AT3G24310.1	4e-68	MYB305, ATMYB71	1.69717	6.5858	1.51658		3.86677	7.79202	2.10176
JC_C100007458	AT5G17300.1	7e-62	Myb-like DNA-binding domain	1.41918	0.737123	2.22796		1.05025	1.3682	0.593452
JC_C100025015	AT1G72740.2	2e-51	Myb-like DNA-binding domain	0.675712	0.052678	0.391278		0.0975147	1.1364	0.433416
JC_C100023887	AT1G22640.1	1e-54	ATMYB3, MYB3	2.532	1.56721	-5.32146		0.443861	1.22352	-6.41186
JC_C100021116	AT5G57620.1	2e-63	MYB36, AtMYB36	-0.00832075	1.29898	-0.389605		-1.7181	1.66406	-1.26811
JC_C100017510	AT5G67300.1	4e-74	ATMYBR1, ATMYB44, MYBR1, MYB44	-0.786771	0.911639	0.716577		-1.08935	1.12679	0.120954
JC_C100025322	AT5G35550.1	2e-46	TT2, ATMYB123, MYB123, ATTT2	-1.20542	-1.79037	-0.080329		-0.0650842	-1.55081	-0.773917
JC_C100020114	AT5G40330.1	2e-42	MYB23, ATMYB23, ATMYBRTF	0.664028	-1.84943	-3.52465		0.349105	-2.28281	-0.0267284
JC_C100015430	AT2G03500.1	7e-49	Myb-like DNA-binding domain	-0.321525	-0.0487391	-1.7434		-0.437061	-0.865516	-0.193979
Ethylene response factors (AP2/ERF)
JC_C100020622	AT2G40340.1	1e-41	DREB2C, AtERF48 | Encodes a member of the DREB subfamily A-2 of ERF/AP2 transcription factor family. The protein contains one AP2 domain. There are eight members in this subfamily including DREB2A AND DREB2B that are involved in response to drought.	1.35502	3.93671	1.0663		-1.60024	4.1945	1.67587
JC_C100013533	AT5G11590.1	1e-48	DREB subfamily A-4 of ERF/AP2 transcription factor family	1.23299	0.483854	-1.6181		0.327238	0.277673	-1.20377
JC_C100018496	AT5G51190.1	7e-46	ERF subfamily B-3 of ERF/AP2 transcription factor family	-0.824998	-1.65024	-0.222044		-2.02099	-0.883101	-0.402045
JC_C100010217	AT3G16770.1	3e-38	ERF subfamily B-2 of ERF/AP2 transcription factor family	-0.8968	-2.07196	1.15798		-0.857541	-1.81324	0.362095
JC_C100018993	AT5G13330.1	1e-34	ERF subfamily B-4 of ERF/AP2 transcription factor family	-0.529882	-4.04439	0.601763		-0.978	-1.27806	4.05466
JC_C100020068	AT1G53910.2	6e-70	ERF subfamily B-2 of ERF/AP2 transcription factor family	-1.00941	-0.27811	0.222499		-0.142858	-0.389372	0.943017
JC_C100023728	AT3G16770.1	2e-31	ERF subfamily B-2 of ERF/AP2 transcription factor family	-1.82508	-3.89027	0.848774		-2.50657	-3.61631	0.666997
NAC
JC_C100012891	AT1G01720.1	e-119	NAC domain-containing protein	-0.434698	-1.24805	1.67608		-0.917989	-0.470305	3.83374
JC_C100001840	AT2G17040.1	5e-87	NAC domain-containing protein	-0.0378909	-0.480054	0.0168003		-1.87155	-0.211405	1.295
JC_C100021084	AT3G10500.1	e-139	NAC 053	0.433839	0.315775	0.0643892		0.15853	1.59499	0.233499
JC_C100002724	AT5G64530.1	1e-66	NAC domain-containing protein	1.32739	0.00125804	1.74377		1.05183	4.83193	2.88263
JC_C100019357	AT4G27410.2	6e-99	NAC domain-containing protein	2.83036	0.860902	2.94323		1.58427	4.83044	2.07413
JC_C100023846	AT4G35580.3	2e-34	NTL 9	-0.373531	0.971408	-0.671823		-0.597704	1.73256	-0.387772
Nuclear transcription factor (NF) family
NF-YA
JC_C100008729	AT1G30500.2	3e-30	NF-YA7	4.36894	4.93796	1.74949		3.48886	4.38885	0.350985
JC_C100017917	AT5G12840.3	1e-56	NF-YA1	1.7974	0.809062	0.000973345		1.09963	2.1378	0.103793
JC_C100011558	AT5G06510.2	2e-45	NF-YA10	1.40975	0.86075	0.757817		0.427879	1.47685	0.311494
JC_C100011959	AT5G12840.3	1e-40	NF-YA1	0.354471	1.6991	0.751614		0.756135	2.13109	0.249454
JC_C100020124	AT1G72830.1	4e-52	NF-YA3	0.257243	0.449146	0.110291		0.397728	1.18896	1.78533
Auxin/Indole-3-acetic acid inducibles (AUX/IAAs)
JC_C100014733	AT4G14550.1	3e-95	Indole-3-acetic acid inducible 14, IAA 14	-0.305076	-1.8283	-0.851879		-0.452336	-1.10461	-1.47794
JC_C100019295	AT5G43700.1	9e-65	Auxin inducible 2-11, Indole-3-acetic acid inducible 4, IAA 4	-1.09135	-0.660693	-1.10643		-2.0701	-0.966174	-1.73259
Auxin response factors (ARFs)
JC_C100010727	AT1G19850.1	0	Auxin response factor 5	0.708342	1.00516	-1.17647		0.657232	1.63804	-0.567081
basic leucine-zipper (bZIP) family
JC_C100021815	AT3G30530.1	3e-35	bZIP 42	0.242455	-1.37242	-0.978596		0.375184	-1.84985	-4.87164
JC_C100002925	AT5G44080.1	7e-43	bZIP transcription factor family protein	-0.216621	-0.0231434	0.333224		-0.166057	-0.0911057	0.520307
JC_C100010582	AT1G42990.1	6e-21	bZIP 60	-0.619368	0.171512	0.142329		-0.55627	0.137264	0.542579
Differentially expressed genes in leaves
Zinc finger (ZF) family
C2H2
JC_C100022470	AT1G27730.1	3e-46	Salt tolerance zinc finger, STZ, ZAT10	0.0165891	1.15937	0.200749		0.596552	1.32861	3.89051
C3H
JC_C100001638	AT3G18640.1	1e-56	Zinc finger C-x8-C-x5-C-x3-H type family protein	-0.0772361	0.113215	1.04515		-0.919393	1.41822	1.78663
JC_C100012176	AT2G20280.1	e-128	Zinc finger C-x8-C-x5-C-x3-H type family protein	-2.28824	0.595755	0.645839		-1.25472	1.32944	1.6903
JC_C100012911	AT1G21580.1	0	Zinc finger C-x8-C-x5-C-x3-H type family protein	-1.33506	0.544688	0.47114		-1.14059	1.98325	1.02288
JC_C100013870	AT2G02160.1	1e-37	CCCH-type zinc finger family protein	-1.65461	0.883156	0.669864		-0.421679	0.511181	0.0380107
JC_C100025527	AT2G19810.1	e-116	CCCH-type zinc finger family protein	-0.220979	2.85701	2.14127		-1.92433	6.1952	3.90551
WRKY
JC_C100000448	AT2G38470.1	e-102	WRKY transcription factor	-2.26668	1.82329	1.69703		-2.44191	3.73247	4.26534
JC_C100025336	AT4G31550.1	5e-98	WRKY transcription factor 11	-0.219422	0.788249	1.53676		-2.06526	1.26724	3.67936
JC_C100005100	AT5G56270.1	e-157	WRKY2, ATWRKY2	-0.234532	1.77113	2.96655		-0.232187	3.39478	1.46008
JC_C100003904	AT3G56400.1	3e-46	WRKY70, ATWRKY70	2.03413	1.91368	2.22974		2.30211	6.26473	7.93591
JC_C100025373	AT4G31800.1	5e-66	WRKY18, ATWRKY18	1.07784	3.56159	5.33008		1.7812	6.23329	6.43327
JC_C100022509	AT4G24240.1	3e-75	WRKY7, ATWRKY7	0.455561	1.77823	0.697033		0.111764	1.40027	0.505748
JC_C100026859	AT2G30590.1	2e-71	WRKY transcription factor	0.618228	0.811469	1.06642		1.21238	0.961148	1.40745
basic helix-loop-helix (bHLH) DNA-binding family
JC_C100000756	AT1G51140.1	3e-68	FBH3, Flowering bHLH 3	0.270013	0.950058	1.62472		0.200196	1.08714	1.51521
JC_C100023817	AT2G46970.1	1e-30	Phytochrome interacting factor 3-like 1, PIL 1	-1.54018	1.17895	1.8917		-0.599271	3.08666	1.26013
JC_C100022999	AT2G31280.1	e-155	Conserved peptide upstream open reading frame 7, CPUORF7	-0.878317	0.240573	1.13108		-0.544259	1.04849	1.32627
JC_C100015242	AT1G29950.2	7e-36	bHLH DNA-binding superfamily protein	-0.471731	0.294095	1.07988		-1.26031	1.21575	1.48074
JC_C100026931	AT4G09820.1	2e-86	bHLH42, Transparent testa 8, TT8	-0.491705	0.151193	1.25746		-0.0307749	2.07467	1.92994
JC_C100019039	AT1G09530.2	3e-59	Phytochrome interacting factor 3	-1.93376	0.164003	-0.748999		-0.457126	0.14681	-0.992234
JC_C100009814	AT3G07340.1	1e-88	bHLH DNA-binding superfamily protein	-4.43145	-1.7549	-1.10467		-1.06181	-1.77538	-0.75799
JC_C100020211	AT5G51260.1	2e-48	HAD superfamily, subfamily IIIB acid phosphatase	-4.01404	-0.0154279	-3.3001		-0.234014	-0.295862	-2.76756
MYB
JC_C100025015	AT1G72740.2	2e-51	Myb-like DNA-binding domain	-0.854496	0.299291	2.09106		-0.0483951	2.56135	2.07582
JC_C100019948	AT5G08520.1	6e-86	Myb-like DNA-binding domain	-0.023956	-0.0315199	3.12171		-0.175986	-0.332982	1.36431
JC_C100000041	AT4G38620.1	1e-70	ATMYB4, MYB4	0.931708	2.01404	0.965207		-0.00196152	1.473	1.02098
JC_C100021449	AT3G46130.1	3e-75	ATMYB48, ATMYB48-3, MYB48	-0.0496544	1.18459	1.52975		-0.486968	2.93594	1.31302
Ethylene response factors (AP2/ERF)
JC_C100020622	AT2G40340.1	1e-41	DREB2C, AtERF48 | Encodes a member of the DREB subfamily A-2 of ERF/AP2 transcription factor family. The protein contains one AP2 domain. There are eight members in this subfamily including DREB2A AND DREB2B that are involved in response to drought.	-0.733216	4.04265	4.70208		3.12	3.58128	2.35588
JC_C100017756	AT5G67190.1	8e-42	DREB subfamily A-5 of ERF/AP2 transcription factor family	-1.19934	0.0131487	0.727051		-1.67698	1.11246	1.09371
JC_C100022516	AT3G50260.1	2e-42	DREB subfamily A-5 of ERF/AP2 transcription factor family	-2.31086	0.738616	2.62451		-0.0757518	2.07579	4.3902
JC_C100026088	AT5G47220.1	6e-27	ERF subfamily B-3 of ERF/AP2 transcription factor family	-0.692439	1.58827	1.2296		-0.394677	1.85278	3.86358
JC_C100013533	AT5G11590.1	1e-48	DREB subfamily A-4 of ERF/AP2 transcription factor family	-2.56342	-1.02906	-2.6135		-0.549598	-0.741605	-3.14731
NAC
JC_C100012891	AT1G01720.1	e-119	NAC domain-containing protein	-0.590064	1.99224	0.421026		-2.56113	1.1784	2.11325
JC_C100001840	AT2G17040.1	5e-87	NAC domain-containing protein	-0.262566	0.145965	2.21872		-3.17621	5.79146	4.31433
JC_C100021084	AT3G10500.1	e-139	NAC 053	-0.166123	0.950374	1.56248		-0.482239	1.57388	1.16103
JC_C100002724	AT5G64530.1	1e-66	NAC domain-containing protein	-1.8742	2.34317	2.67081		-1.89518	2.50745	2.67574
JC_C100019357	AT4G27410.2	6e-99	NAC domain-containing protein	-0.0874275	3.56287	1.5654		-0.935574	3.58318	4.52902
JC_C100023846	AT4G35580.3	2e-34	NTL 9	0.708327	2.47471	1.93441		2.1992	0.970942	2.37442
JC_C100023843	AT5G24590.2	4e-22	ANAC091, TIP	1.11951	2.54823	1.16041		1.56425	1.64383	0.353316
JC_C100002513	AT1G56010.2	2e-91	NAC domain-containing protein 21/22	0.877134	3.64973	3.43791		0.924248	1.07906	1.2626
Nuclear transcription factor (NF) family
NF-YA
JC_C100008729	AT1G30500.2	3e-30	NF-YA7	4.40382	7.49526	4.5139		0.837443	9.2462	9.29698
JC_C100017917	AT5G12840.3	1e-56	NF-YA1	-0.303437	1.51944	1.47166		-0.537966	3.0417	1.89413
NF-YB
JC_C100006977	AT4G14540.1	2e-60	NF-YB3	1.39624	0.956378	1.12489		0.172755	1.29593	1.17001
AREB/ABF
JC_C100011364	AT1G45249.1	4e-83	ABF2, AREB1, ATAREB1 | Leucine zipper transcription factor that binds to the abscisic acid (ABA)–responsive element (ABRE) motif in the promoter region of ABA-inducible genes. Enhances drought tolerance in vegetative tissues. Required for normal glucose response. Localized in the nucleus. Expressed constitutively in roots, leaf vascular tissues, and hydathodes or in all tissues under stress condi…	-0.370182	1.7071	2.27753		-0.119	2.78257	3.53174
Auxin response factors (ARFs)
JC_C100015286	AT1G30330.1	0	Auxin response factor 6	-1.60782	0.482279	1.12737		-0.161378	1.82356	1.59805
JC_C100017154	AT4G23980.1	0	Auxin response factor 9	0.671793	1.05406	1.19708		0.95029	1.36005	1.70313
JC_C100018195	AT5G62000.3	0	Auxin response factor 2	-0.549526	0.955325	1.22307		-0.200087	1.65967	1.31291
JC_C100021167	AT2G28350.1	0	Auxin response factor 10	-0.606394	0.303499	2.08787		-1.07155	0.770851	1.40023
JC_C100001513	AT1G19220.1	0	Auxin response factor 19	-2.09507	0.0998551	-0.13491		-1.14323	0.55898	-0.571214
basic leucine-zipper (bZIP) family
JC_C100011013	AT1G43700.1	2e-59	VirE2-interacting protein 1, Sulphate utilization efficiency 3	-0.0526546	0.709191	1.25658		-0.187227	1.67096	2.49969
JC_C100011364	AT1G45249.1	6e-96	ABF2, AREB1, ATAREB1	-0.370182	1.7071	2.27753		-0.119	2.78257	3.53174
JC_C100024751	AT5G24800.1	1e-53	ATBZIP9, BZO2H2, BZIP9	0.0902977	1.15016	1.74584		0.208828	2.2838	1.45777
JC_C100001008	AT2G40950.1	e-136	bZIP 17	0.104864	0.446114	1.68894		0.155968	1.9283	2.06178
GRAS family
JC_C100000287	AT4G17230.1	0	Scarecrow-like 13	-0.669608	0.371517	1.11492		-1.44572	2.50031	2.73627
JC_C100000468	AT1G50420.1	0	Scarecrow-like 3	-0.665934	1.16833	1.25973		-0.133827	1.57776	0.573862
JC_C100011108	AT1G21450.1	0	Scarecrow-like 1	0.200321	0.954699	2.57479		0.104429	1.76059	2.23472
JC_C100015326	AT2G01570.1	0	Repressor of GA 1	-0.383729	0.179606	1.2797		-0.212832	0.97908	1.23818
JC_C100005423	AT2G29060.1	e-157	GRAS family transcription factor	1.4343	0.165422	0.836757		1.627	0.735956	0.631157
HD-ZIP (Homeobox-leucine zipper protein family)
JC_C100000645	AT2G46680.2	2e-31	ATHB7, HB-7, homeobox 7; ABA dependent pathway	-0.881687	2.58132	6.01635		0	7.23329	7.71161
JC_C100026232	AT3G01470.1	9e-33	ATHB1, HAT5, HB-1, HD-ZIP-1	0.384397	2.6826	1.96323		2.08855	2.39372	2.44156
JC_C100022026	AT3G01470.1	7e-39	ATHB1, HAT5, HB-1, HD-ZIP-1	-0.494948	0.706334	1.8987		-1.27906	2.50371	1.85254
JC_C100022696	AT4G40060.1	4e-45	ATHB16, HB16	0.663702	0.747991	1.78732		0.593922	1.27145	0.695052
JC_C100015722	AT2G34710.1	0	ATHB14, ATHB-14, PHB-1D	-0.267854	0.28975	-1.27496		-0.311731	1.41181	-1.36798
Heat shock factor (HSF) family
JC_C100024911	AT3G24520.1	3e-69	Heat shock transcription factor C1, HSFC1	-1.2704	2.17677	0.275548		-1.17449	4.30798	4.12217
JC_C100004538	AT1G32330.1	e-116	Heat shock transcription factor A1D, HSFA1D	0.0693351	0.38942	1.51596		0.399301	0.594974	1.26898
JC_C100026729	AT4G18880.1	e-116	Heat shock transcription factor A4A, HSF A4A	0.270057	0.913066	2.17499		0.824713	1.73296	2.29072
Differentially expressed genes were annotated by blastp in TAIR protein database, the gene ID and e-value of the best hitted result was shown in the table. Gene expression values were log2-transformed and the absolute values higher than 2 were shown in bold.
			Log (base 2) drought/control	-7	-4	0		4	10
