# Supplementary material for: Global analysis of gene expression profiles in physic nut (Jatropha curcas L.) seedlings exposed to drought stress
Source: BMC Plant Biol. 2015 Jan 21;15:17. doi: 10.1186/s12870-014-0397-x (PMC4307156; doi:10.1186/s12870-014-0397-x)
Supplement: Additional file 5: Table S5. — List of DEGs involved in osmotic adjustment. [file 12870_2014_397_MOESM5_ESM.xlsx]

## Sheet: sheet1
Table S5 Differentially expressed genes involved in osmotic adjustment
Gene identifier	AtBestBlast	E-Value	Annotation	1 d	4 d	7 d		1 d	4 d	7 d
Differentially expressed genes in roots
Galactose metabolism
GOLS
JC_C100019062	AT1G56600.1	e-154	Galactinol synthase 2	1.90332	5.91007	2.78784		3.17648	3.69647	1.03291
RS
JC_C100015469	AT5G40390.1	0	Raffinose synthase 5, seed imbibition 1-like	0.941256	1.04124	1.26571		1.36849	1.20433	0.969677
JC_C100008342	AT5G20250.4	0	Raffinose synthase 6, dark inducible 10	2.04116	1.99113	1.32661		1.85352	3.69694	0.388973
Late embryogenesis abundant protein (LEA protein)
JC_C100013430	AT5G38760.1	0.002	Late embryogenesis abundant protein (LEA) family protein	1.56234	2.19058	2.64658		1.64151	4.89965	1.16592
Differentially expressed genes in leaves
Proline metabolism
P5CDH
JC_C100022037	AT5G62530.1	0	Encodes mitochondrial Delta-pyrroline-5- carboxylate dehydrogenase. Involved in the catabolism of proline to glutamate. Involved in protection from proline toxicity. Induced at pathogen infection sites. P5CDH and SRO5 (an overlapping gene in the sense orientation) generate 24-nt and 21-nt siRNAs, which together are components of a regulatory loop controlling reactive oxygen species (ROS) producti…	0.410086	1.06884	1.51688		0.780617	1.17481	1.02147
4-aminobutanoate biosynthesis
GAD
JC_C100001997	AT3G17760.2	0	GAD5 | glutamate decarboxylase 5 | FUNCTIONS IN: calmodulin binding; INVOLVED IN: carboxylic acid metabolic process, glutamate metabolic process, glutamate decarboxylation to succinate; LOCATED IN: cellular_component unknown; CONTAINS InterPro DOMAIN/s: Pyridoxal phosphate-dependent transferase, major domain (InterPro:IPR015424), Pyridoxal phosphate-dependent decarboxylase (InterPro:IPR002129), G…	0.572672	1.05026	2.2229		-1.00906	1.78707	0.803713
Trehalose metabolism
JC_C100026838	AT1G23870.1	0	ATTPS9, TPS9 | Encodes an enzyme putatively involved in trehalose biosynthesis. The protein has a trehalose synthase (TPS)-like domain that may or may not be active as well as a trehalose phosphatase (TPP)-like domain.	-0.421593	0.0792132	1.48322		1.28317	-0.23827	0.418165
JC_C100025852	AT2G18700.1	0	ATTPS11, TPS11, ATTPSB | Encodes an enzyme putatively involved in trehalose biosynthesis. The protein has a trehalose synthase (TPS)-like domain that may or may not be active as well as a trehalose phosphatase (TPP)-like domain.	0.852836	1.66603	2.17922		1.00372	0.524614	0.771501
Galactose metabolism
GOLS
JC_C100019062	AT1G56600.1	e-154	Galactinol synthase 2	2.47643	5.68794	3.63113		1.94531	0.123363	6.4709
RS
JC_C100015469	AT5G40390.1	0	Raffinose synthase 5, seed imbibition 1-like	-0.548835	1.45951	1.97532		0.0256089	0.153437	0.671038
JC_C100008342	AT5G20250.4	0	Raffinose synthase 6, dark inducible 10	-0.718745	2.02592	1.93343		0.0219115	0.833896	0.721261
STS
JC_C100023767	AT4G01970.1	0	AtSTS, STS | stachyose synthase	2.69333	3.06899	6.49374		0	0	4.33567
GOLS, galactinol synthase; RS, raffinose synthase; P5CDH, 1-pyrroline-5-carboxylate dehydrogenase; GAD, glutamate decarboxylase; STS, stachyose synthetase. Differentially expressed genes were annotated by blastp in TAIR protein database, the gene ID and e-value of the best hitted result was shown in the table. Gene expression values were log2-transformed and the absolute values higher than 2 were…
			Log (base 2) drought/control	-2	-1	0		3	7
