# Supplementary material for: Global analysis of gene expression profiles in physic nut (Jatropha curcas L.) seedlings exposed to drought stress
Source: BMC Plant Biol. 2015 Jan 21;15:17. doi: 10.1186/s12870-014-0397-x (PMC4307156; doi:10.1186/s12870-014-0397-x)
Supplement: Additional file 6: Table S6. — List of DEGs involved in endoplasmic reticulum stress. [file 12870_2014_397_MOESM6_ESM.xlsx]

## Sheet: Sheet1
Table S6 List of DEGs involved in ethylene, chlorophyll degradation, Calvin-cycle, glycolysis and tricarboxylic acid cycle
Gene identifier	AtBestBlast	E-Value	Annotation	Leaf 1 d	Leaf 4 d	Leaf 7 d		Leaf 1 d	Leaf 4 d	Leaf 7 d
Ethylene (ETH)
ACO
JC_C100008985	AT1G05010.1	e-124	1-aminocyclopropane-1-carboxylate oxidase	-0.504875	0.4907	1.73958		-0.243233	0.428203	0.9516
JC_C100009042	AT1G05010.1	e-125	1-aminocyclopropane-1-carboxylate oxidase	0.912818	1.2191	1.29664		0.0316899	2.11155	3.37028
JC_C100026451	AT1G05010.1	e-128	1-amino-cyclopropane-1-carboxylic acid oxidase 3	2.25175	3.44801	1.98246		1.26305	3.91165	1.66728
ETR
JC_C100002132	AT1G66340.1	0	ETR1, EIN1, ETR, AtETR1 | Similar to prokaryote sensory transduction proteins. Contains a histidine kinase and a response regulator domain. Homodimer. Membrane component. Binds ethylene. Mutations affect ethylene binding and metabolism of other plant hormones such as auxin, cytokinins, ABA and gibberellic acid. Ethylene receptor. Has histidine kinase activity. Is regulated by RTE1. Mutations in E…	-0.839568	0.0148755	0.608096		-1.03286	2.58925	0.89891
JC_C100014744	AT3G23150.1	0	ETR2 | Involved in ethylene perception in Arabidopsis	-0.770675	0.476909	1.6532		0.707634	1.07545	2.26124
ERS
JC_C100024264	AT2G40940.1	0	ERS1 | ethylene response sensor | Ethylene receptor, subfamily 1. Has histidine kinase activity.	-0.57104	-0.105863	1.07434		-1.50044	2.18905	2.2507
EIN
JC_C100018907	AT3G04580.2	0	EIN4, ETHYLENE INSENSITIVE 4 | Ethylene receptor, subfamily 2. Has serine kinase activity.	0.00675749	0.018363	0.720943		-0.343313	1.68654	2.0426
JC_C100012212	AT5G03280.1	0	EIN2, PIR2, CKR1 | Involved in ethylene signal transduction. Acts downstream of CTR1. Positively regulates ORE1 and negatively regulates mir164A,B,C to regulate leaf senescence. A maternally expressed imprinted gene. Mutations in ein2 block ethylene stimulation of flavonol synthesis.	-0.106941	-0.126674	0.726844		-0.25469	1.73826	1.34894
JC_C100011749	AT3G20770.1	0	EIN3, AtEIN3	-0.784719	0.324838	1.23903		-0.507212	1.42338	2.45196
JC_C100000778	AT1G73730.1	e-147	EIL3, SLIM1, ATSLIM, AtEIL3, ETHYLENE-INSENSITIVE3-LIKE 3 | Encodes a putative transcription factor involved in ethylene signalling. Isolated DNA binding domain has been shown to bind DNA in vitro.	0.0535117	0.194143	0.145601		-0.386453	1.17834	1.48917
ERF
JC_C100026088	AT5G47220.1	6e-27	ATERF2, ATERF-2, ERF2 | Encodes a member of the ERF (ethylene response factor) subfamily B-3 of ERF/AP2 transcription factor family (ATERF-2). The protein contains one AP2 domain. Functions as activator of GCC box–dependent transcription. Positive regulator of JA-responsive defense genes and resistance to F. oxysporum and enhances JA inhibition of root elongation.	-0.692439	1.58827	1.2296		-0.394677	1.85278	3.86358
Chlorophyll degradation
SGR
JC_C100017301	AT4G22920.1	1e-95	ATNYE1, NYE1, SGR, STAY-GREEN | non-yellowing 1 | Similar to the tomato senescence-inducible chloroplast stay-green protein 1. It is upregulated during maximal senescence in the Arabidopsis life cycle, especially in senescent leaves.	0.591108	3.86983	6.18469		-1.41455	5.77067	7.33254
PPH
JC_C100001552	AT5G13800.1	e-170	PPH, CRN1 | pheophytinase | Encodes a pheophytinase that is involved in chlorophyll breakdown. Its transcript levels increase during senescence and pph-1 mutants have a stay-green phenotype.	0.0997236	1.75572	2.98121		-1.00196	3.58918	1.44579
PAO
JC_C100021098	AT3G44880.1	0	ACD1, LLS1, PAO | Encodes a pheide a oxygenase (PAO). Accelerated cell death (acd1) mutants show rapid, spreading necrotic responses to both virulent and avirulent Pseudomonas syringae pv. maculicola or pv. tomato pathogens and to ethylene.	0.486447	1.069	3.47487		-0.933804	2.65232	1.54739
RCCR
JC_C100017722	AT4G37000.1	2e-84	ACD2, ATRCCR | Mutants have spontaneous spreading cell death lesions and constitutive activation of defenses in the absence of pathogen infection. Its product was shown to display red chlorophyll catabolite reductase (RCCR), which catalyzes one step in the breakdown of the porphyrin component of chlorophyll. The enzyme was further assessed to be a Type-1 (pFCC-1-producing) RCCR.Upon P. syringae i…	0.509116	0.661637	0.809839		-0.0414218	1.23419	1.23846
NYC
JC_C100024913	AT4G13250.1	0	NYC1 | NON-YELLOW COLORING 1 | Encodes a chlorophyll b reductase involved in the degradation of chlorophyll b and LHCII (light harvesting complex II).	0.984744	0.624307	1.15825		-0.114358	0.939076	0.538671
Photosynthesis
Photosystem I
JC_C100023154	AT3G61470.1	e-105	LHCA2 | photosystem I light harvesting complex gene 2 | Encodes a component of the light harvesting antenna complex of photosystem I.	0.722399	-0.591849	-0.584374		0.858266	-1.37117	-1.63344
JC_C100022064	AT3G47470.1	e-125	LHCA4, CAB4 | light-harvesting chlorophyll-protein complex subunit A4 | Encodes a chlorophyll a/b-binding protein that is more similar to the PSI Cab proteins than the PSII cab proteins. The predicted protein is about 20 amino acids shorter than most known Cab proteins.	0.192476	-0.721123	-1.21224		0.42139	-1.27729	-1.06975
JC_C100011198	AT1G45474.2	1e-80	LHCA5 | photosystem I light harvesting complex gene 5 | Encodes a component of the light harvesting complex of photosystem I.	1.63229	-0.58393	-0.292832		-0.191026	-0.44234	-0.934834
JC_C100001970	AT3G54890.1	e-111	LHCA1 | photosystem I light harvesting complex gene 1 | Encodes a component of the light harvesting complex associated with photosystem I.	0.180889	-0.214206	-0.965909		0.0909752	-0.837944	-1.07614
JC_C100011162	AT5G64040.1	8e-55	Encodes the only subunit of photosystem I located entirely in the thylakoid lumen. May be involved in the interaction between plastocyanin and the photosystem I complex. Phosphorylation of this protein is dependent on calcium.	0.398389	-0.277072	-1.58593		-0.363529	-0.0745448	-1.63064
JC_C100000826	AT1G08380.1	1e-54	Photosystem I subunit O | involved in photosynthesis, light harvesting in photosystem I, photosynthesis, light reaction, photosystem II assembly, plastid organization	-0.422152	-0.19956	-1.44848		0.619199	-1.388	-3.89866
Photosystem II
JC_C100002820	AT1G15820.1	e-116	LHCB6, CP24 | light harvesting complex photosystem II subunit 6 | Lhcb6 protein (Lhcb6), light harvesting complex of photosystem II.	-1.33576	-0.326231	-1.78327		-1.48371	-1.20813	-1.77368
JC_C100009559	AT3G08940.2	e-133	LHCB4.2 | light harvesting complex photosystem II | Lhcb4.2 protein (Lhcb4.2, protein involved in the light harvesting complex of photosystem II	-0.586018	-0.0631849	-0.734141		-0.0168254	-1.65722	-2.53459
JC_C100004286	AT4G10340.1	e-113	LHCB5 | light harvesting complex of photosystem II 5 | photosystem II encoding the light-harvesting chlorophyll a/b binding protein CP26 of the antenna system of the photosynthetic apparatus	1.70218	0.632869	-1.43933		0.859073	-1.06207	-2.2455
JC_C100015039	AT2G34430.1	e-135	LHB1B1, LHCB1.4 | light-harvesting chlorophyll-protein complex II subunit B1 | Photosystem II type I chlorophyll a/b-binding protein	0.693234	0.0201226	-0.861286		1.20998	-1.68316	-0.920464
JC_C100007012	AT2G05100.1	e-144	LHCB2.1, LHCB2 | photosystem II light harvesting complex gene 2.1 | Lhcb2.1 protein encoding a subunit of the light harvesting complex II. Member of a gene family with high degree of sequence similarity. Initially LHCB2.3 was considered as a separate gene but appears to be an allele of LHCB2.1.	-0.550292	-2.22515	-1.91841		-0.140521	-1.8914	-2.64891
JC_C100019664	AT5G54270.1	e-134	LHCB3, LHCB3.1 | light-harvesting chlorophyll b-binding protein 3 | Lhcb3 protein is a component of the main light harvesting chlorophyll a/b-protein complex of Photosystem II (LHC II).	0.286126	0.0586775	-0.989773		1.14479	-1.93189	-2.01767
JC_C100020681	AT2G40100.1	e-116	LHCB4.3 | light harvesting complex photosystem II | Lhcb4:3 protein (Lhcb4.3, light harvesting complex of photosystem II	0.985299	-0.705767	-1.92508		0.245087	-1.9867	-2.43989
JC_C100017660	AT5G66570.1	e-157	Encodes a protein which is an extrinsic subunit of photosystem II and which has been proposed to play a central role in stabilization of the catalytic manganese cluster. In Arabidopsis thaliana the PsbO proteins are encoded by two genes: psbO1 and psbO2. PsbO1 is the major isoform in the wild-type. In plsp1-1 mutant plastids, the nonmature form of the protein localizes in the membrane.	-1.39143	-0.7629	-2.03336		-1.11189	0.164608	-2.05619
JC_C100000303	AT4G05180.1	1e-60	Encodes the PsbQ subunit of the oxygen evolving complex of photosystem II.	0.0556371	-1.16651	-2.26912		-0.627594	-0.518899	-1.77546
Calvin cycle
RCA
JC_C100020764	AT2G39730.1	0	RCA | rubisco activase | a nuclear-encoded chloroplast protein that consists of two isoforms arising from alternative splicing in most plants. Required for the light activation of rubisco. Involved in jasmonate-induced leaf senescence.	-0.0276273	0.816031	-1.82467		-0.584572	-0.576541	-1.0726
RBCS
JC_C100010075	AT1G67090.1	2e-70	RBCS1A | ribulose bisphosphate carboxylase small chain 1A | Encodes a member of the Rubisco small subunit (RBCS) multigene family: RBCS1A (At1g67090), RBCS1B (At5g38430), RBCS2B (At5g38420), and RBCS3B (At5g38410). Functions to yield sufficient Rubisco content for leaf photosynthetic capacity.	-2.22744	-5.67565	-6.104		0.0278484	-6.10529	-6.2612
JC_C100007353	AT1G67090.1	1e-76	RBCS1A | ribulose bisphosphate carboxylase small chain 1A | Encodes a member of the Rubisco small subunit (RBCS) multigene family: RBCS1A (At1g67090), RBCS1B (At5g38430), RBCS2B (At5g38420), and RBCS3B (At5g38410). Functions to yield sufficient Rubisco content for leaf photosynthetic capacity.	0.325106	-0.0172024	-1.84523		-0.048711	-1.53025	-1.21824
PGK
JC_C100005831	AT1G56190.1	0	PGK | phosphoglycerate kinase | Phosphoglycerate kinase family protein; FUNCTIONS IN: phosphoglycerate kinase activity; INVOLVED IN: response to cadmium ion, glycolysis; LOCATED IN: thylakoid, mitochondrion, chloroplast stroma, chloroplast, membrane; EXPRESSED IN: 28 plant structures; EXPRESSED DURING: 15 growth stages; CONTAINS InterPro DOMAIN/s: Phosphoglycerate kinase, N-terminal (InterPro:IPR…	0.0985867	-1.21982	-2.10141		-0.46452	-1.03885	-1.22243
GAP
JC_C100016187	AT1G12900.1	0	GAPA-2 | glyceraldehyde 3-phosphate dehydrogenase A subunit 2 (GAPA-2); FUNCTIONS IN: NAD or NADH binding, glyceraldehyde-3-phosphate dehydrogenase activity; INVOLVED IN: oxidation reduction, glycolysis, glucose metabolic process; LOCATED IN: apoplast, chloroplast stroma, chloroplast, membrane, chloroplast envelope; EXPRESSED IN: 24 plant structures; EXPRESSED DURING: 14 growth stages; CONTAINS I…	1.21819	-0.0761979	-1.44816		0.301947	-1.0984	-1.51447
JC_C100010607	AT1G42970.1	0	GAPB | glyceraldehyde-3-phosphate dehydrogenase B subunit | Encodes chloroplast localized glyceraldehyde-3-phosphate dehydrogenase that can use both NADH and NADPH to reduce 1,3-diphosphate glycerate. It forms A2B2 heterotetramers with GapA forms of the GADPH enzyme. These complexes are active in the light under reducing conditions, but show reduced NADPH-dependent activity in response to oxidize…	0.592598	-0.30001	-1.68546		0.0770466	0.210738	-2.47954
TPI
JC_C100005170	AT2G21170.1	e-137	Triosephosphate isomerase | Encodes a plastidic triose phosphate isomerase. Mutants with reduced pdTPI levels have difficulty transitioning from heterotrophic to autotrophic growth. The related phenotypes, such as chlorosis in light-grown seedlings may result from an accumulation of dihydroxyacetone phosphate (DHAP) and methylglyoxal (MG) in these mutants. Both splice variants appear to be expres…	0.285638	-0.873373	-0.508565		0.735236	-1.73379	-1.56126
PRK
JC_C100003780	AT1G32060.1	0	PRK | phosphoribulokinase | FUNCTIONS IN: protein binding, phosphoribulokinase activity, ATP binding; INVOLVED IN: response to cold, defense response to bacterium, biosynthetic process, peptidyl-cysteine S-nitrosylation; LOCATED IN: in 8 components; EXPRESSED IN: 24 plant structures; EXPRESSED DURING: 15 growth stages; CONTAINS InterPro DOMAIN/s: Phosphoribulokinase/uridine kinase (InterPro:IPR00…	-0.355241	0.672893	-0.860046		-1.59649	-0.929905	-1.16328
Glycolysis
PFK
JC_C100025529	AT4G26270.1	0	Phosphofructokinase 3 | involved in glycolysis, root epidermal cell differentiation	-0.20876	0.498697	1.18584		-0.343017	1.18762	1.64371
JC_C100016388	AT5G47810.1	0	Phosphofructokinase 2 | CONTAINS InterPro DOMAIN/s: Pyrophosphate-dependent phosphofructokinase TP0108 (InterPro:IPR012004), Phosphofructokinase (InterPro:IPR000023)	1.75845	1.3965	1.96059		0.0533856	3.96185	2.99418
ALDO
JC_C100013716	AT2G36460.1	0	Aldolase superfamily protein | Pentose-phosphate shunt, response to cadmium ion, response to cytokinin stimulus, response to salt stress	0.24642	0.585595	1.59508		0.73208	1.10055	1.48477
gapN
JC_C100025377	AT2G24270.4	0	Aldehyde dehydrogenase 11A3 | Encodes a protein with non-phosphorylating NADP-dependent glyceraldehyde-3-phosphate dehydrogenase activity. The activity of the enzyme was determined from leaf extracts; the enzyme has not been purified to confirm activity.	0.547384	0.71312	1.94623		0.0198889	2.28278	3.10843
ALDH
JC_C100003131	AT4G36250.1	0	Aldehyde dehydrogenase 3F1 | Encodes a putative aldehyde dehydrogenase. The gene is not responsive to osmotic stress and is expressed constitutively at a low level in plantlets and root cultures.	1.22169	0.384574	2.43756		1.10708	0.728355	1.61294
ADH
JC_C100011043	AT1G77120.1	e-167	Alcohol dehydrogenase | Catalyzes the reduction of acetaldehyde using NADH as reductant. Requires zinc for activity. Dimer. Anaerobic response polypeptide (ANP). Fermentation. The protein undergoes thiolation following treatment with the oxidant tert-butylhydroperoxide.	1.77809	0.323218	1.68694		0.246522	1.63998	2.60275
JC_C100022322	AT1G22440.1	e-135	Zinc-binding alcohol dehydrogenase family protein | Zinc-binding alcohol dehydrogenase family protein; FUNCTIONS IN: oxidoreductase activity, zinc ion binding; INVOLVED IN: oxidation reduction; LOCATED IN: cellular_component unknown; EXPRESSED IN: hypocotyl, root; CONTAINS InterPro DOMAIN/s: GroES-like (InterPro:IPR011032), Alcohol dehydrogenase GroES-like (InterPro:IPR013154), Alcohol dehydrogen…	-0.044991	0.816456	0.342648		-0.296142	0.487588	1.52013
Tricarboxylic acid cycle
CSY
JC_C100001028	AT3G58750.1	0	Citrate synthase 2 | Encodes a peroxisomal citrate synthase that is expressed throughout seedling and shoot development.	-0.0592637	1.47389	2.50492		-0.442409	2.64559	2.7383
ACO
JC_C100019761	AT2G05710.1	0	Aconitase 3 | Encodes an aconitase that can catalyze the conversion of citrate to isocitrate through a cis-aconitate intermediate, indicating that it may participate in the TCA cycle and other primary metabolic pathways. The protein is believed to accumulate in the mitochondria and the cytosol. It affects CSD2 (At2g28190 - a superoxide dismutase) transcript levels and may play a role in the respo…	0.97529	1.02107	4.41532		0.371795	1.55644	0.575756
DLST
JC_C100002574	AT4G26910.2	e-151	Dihydrolipoamide succinyltransferase | FUNCTIONS IN: zinc ion binding, acyltransferase activity; INVOLVED IN: tricarboxylic acid cycle, metabolic process; LOCATED IN: mitochondrion, membrane; EXPRESSED IN: 25 plant structures; EXPRESSED DURING: 15 growth stages	-0.925738	0.514527	2.89443		-0.580437	1.39651	2.93619
SDH
JC_C100013290	AT5G40650.1	e-134	Succinate dehydrogenase 2-2 | One of three isoforms of the iron-sulfur component of the succinate dehydrogenase complex, a component of the mitochondrial respiratory chain complex II. The product of the nuclear encoded gene is imported into the mitochondrion. Expressed during germination and post-germinative growth.	-0.176033	1.13783	0.0612784		-0.245677	1.09542	1.31641
JC_C100011901	AT1G08480.1	2e-58	Succinate dehydrogenase 6 | Predicted to encode subunit 6 of mitochondrial complex II and to participate in the respiratory chain	-0.0534492	0.103539	1.43838		-0.0331737	1.08481	1.6785
ACO, aminocyclopropanecarboxylate oxidase; ETR, ethylene response; ERS, ethylene response sensor; EIN, ethylene-insensitive protein; ERF, ethylene-responsive transcription factor, SGR, stay green; PPH, pheophytinase; PAO, pheide a oxygenase; RCCR, red chlorophyll catabolite reductase; NYC, non-yellow coloring; RCA, rubisco activase; RBCS, ribulose bisphosphate carboxylase small chain; PGK, phosph…
			Log (base 2) drought/control	-7	-3	0		3	7
