# Supplementary material for: Global analysis of gene expression profiles in physic nut (Jatropha curcas L.) seedlings exposed to drought stress
Source: BMC Plant Biol. 2015 Jan 21;15:17. doi: 10.1186/s12870-014-0397-x (PMC4307156; doi:10.1186/s12870-014-0397-x)
Supplement: Additional file 7: Table S7. — List of DEGs involved in ethylene synthesis and response, chlorophyll degradation, Calvin cycle, glycolysis and tricarboxylic acid cycle. [file 12870_2014_397_MOESM7_ESM.xlsx]

## Sheet: Sheet1
Table S7 List of DEGs involved in endoplasmic reticulum stress
Gene identifier	AtBestBlast	E-Value	Annotation	1 d	4 d	7 d		1 d	4 d	7 d
Differentially expressed genes in roots
JC_C100006072	AT2G17520.1	0	IRE1A, ATIRE1-2, IRE1-2 | Encodes a endoribonuclease/protein kinase IRE1-like protein that is predicted to form a type I transmembrane protein structure and contain kinase/endoribonuclease domains at their C-terminal halves. The transcript levels for several ER-stress responsive genes, including six protein disulfide isomerases (PDIs), BiP2, and AtbZIP60 are not affected in ire1-2 null mutants.	0.862508	0.104199	0.791641		1.12155	0.47121	-0.126635
JC_C100010582	AT1G42990.1	6e-21	ATBZIP60, BZIP60 | basic region/leucine zipper motif 60	-0.619368	0.171512	0.142329		-0.55627	0.137264	0.542579
JC_C100018784	AT5G28540.1	0	BIP1 | heat shock protein 70 (Hsp 70) family protein	-1.52058	-0.202883	4.60554		-2.01874	0	6.79047
JC_C100011959	AT5G12840.3	1e-40	HAP2A, ATHAP2A, NF-YA1 | nuclear factor Y, subunit A1	0.354471	1.6991	0.751614		0.756135	2.13109	0.249454
JC_C100017917	AT5G12840.3	1e-56	HAP2A, ATHAP2A, NF-YA1 | nuclear factor Y, subunit A1	1.7974	0.809062	0.000973345		1.09963	2.1378	0.103793
JC_C100008729	AT1G30500.2	3e-30	NF-YA7 | nuclear factor Y, subunit A7	4.36894	4.93796	1.74949		3.48886	4.38885	0.350985
JC_C100024492	AT2G46240.1	6e-24	BAG6, ATBAG6 | BCL-2-associated athanogene 6	-0.0401812	1.93611	1.9288		-0.610586	1.12981	4.26143
JC_C100023607	AT1G12060.1	2e-18	ATBAG5, BAG5 | BCL-2-associated athanogene 5	-1.74485	0.396579	1.83186		-0.286583	0.942675	1.48835
JC_C100023682	AT3G62770.1	e-159	ATATG18A 5-bisphosphate binding, autophagic cell death, autophagy	1.20529	0.462436	0.708186		1.06455	0.653081	0.649847
JC_C100008273	AT3G19190.1	0	ATATG2, ATG2 | autophagy 2 |Encodes autophagy-related 2 (ATG2)	0.935753	0.219435	0.379795		0.282231	1.80229	0.788678
JC_C100019709	AT5G54730.1	e-135	ATATG18F, ATG18F, G18F | homolog of yeast autophagy 18 (ATG18) F (G18F)	0.770404	0.472287	0.118781		1.38656	1.29129	0.44059
JC_C100026478	AT1G62040.2	0	Autophagy 8c (ATG8C); AT4G04620.1 ATG8B	0.255422	-0.16792	-0.178319		0.341776	-0.173329	-0.816051
JC_C100025475	AT5G19660.1	0	ATSBT6.1, S1P, ATS1P | SITE-1 protease | S1P appears to function as a Golgi-localized subtilase and to help protect seedlings against salt and osmotic stress. The roots of s1p-3 mutants are hypersensitive to NaCl, KCl, LiCl, and mannitol. Several salt-stress responsive genes show weaker induction in an s1P-3 mutant background. The proteolytic cleavage of the bZIP17 transcription factor depends on…	-0.0331746	0.649661	1.26132		0.194405	0.368321	0.990674
JC_C100008989	AT1G04980.1	e-177	ATPDI10, PDI10, PDIL2-2 | Encodes a protein disulfide isomerase-like (PDIL) protein, a member of a multigene family within the thioredoxin (TRX) superfamily. Transcript levels for this gene are up-regulated in response to three different chemical inducers of ER stress (dithiothreitol, beta-mercaptoethanol, and tunicamycin). AtIRE1-2 does not appear to be required for this response, but the atbzip…	1.41829	-0.161976	0.0934825		1.73841	0.0809768	-0.83449
Differentially expressed genes in leaves
JC_C100006072	AT2G17520.1	0	IRE1A, ATIRE1-2, IRE1-2 | Encodes a endoribonuclease/protein kinase IRE1-like protein that is predicted to form a type I transmembrane protein structure and contain kinase/endoribonuclease domains at their C-terminal halves. The transcript levels for several ER-stress responsive genes, including six protein disulfide isomerases (PDIs), BiP2, and AtbZIP60 are not affected in ire1-2 null mutants.	0.0731032	2.22523	1.22821		-1.00536	1.56203	1.67403
JC_C100001008	AT2G40950.1	e-136	BZIP17 | AT3G10800 BZIP28 //AT3G56660.1 BZIP49	0.104864	0.446114	1.68894		0.155968	2.06576	2.06178
JC_C100010582	AT1G42990.1	6e-21	ATBZIP60, BZIP60 | basic region/leucine zipper motif 60	0.246612	1.68565	1.74786		-0.120606	1.72694	1.75522
JC_C100018784	AT5G28540.1	0	BIP1 | heat shock protein 70 (Hsp 70) family protein	-0.160244	1.77201	10.3215		-0.487283	0.17893	1.38141
JC_C100016221	AT3G12580.1	0	HSP70, ATHSP70 | heat shock protein 70	2.88118	3.60456	7.7524		0.361718	2.76297	3.51727
JC_C100016221	AT3G12580.1	0	HSP70, ATHSP70 | heat shock protein 70 (HSP70)	2.88118	3.60456	7.7524		0.361718	2.76297	3.51727
JC_C100027802	AT1G16030.1	0	HSP70b | heat shock protein 70B	2.53052	3.99897	7.51868		-0.660714	4.49349	4.4709
JC_C100021035	AT3G12580.1	0	HSP70, ATHSP70 | heat shock protein 70 (HSP70)	2.16119	0.656472	0.226289		0.065352	2.0598	4.33657
JC_C100020795	AT5G02500.1	0	HSP70-1, ATHSP70-1 | heat shock protein 70-1	-0.112392	0.61929	-0.144316		-0.530194	0.371647	1.71461
JC_C100008729	AT1G30500.2	3e-30	NF-YA7 | nuclear factor Y, subunit A7	4.40382	7.49526	4.5139		0.837443	8.54513	9.29698
JC_C100017917	AT5G12840.3	1e-56	HAP2A, ATHAP2A, NF-YA1 | nuclear factor Y, subunit A1	-0.303437	1.51944	1.47166		-0.537966	1.91678	1.89413
JC_C100006977	AT4G14540.1	2e-60	NF-YB3 | nuclear factor Y, subunit B3	1.39624	0.956378	1.12489		0.172755	0.877912	1.17001
JC_C100019844	AT4G14540.1	2e-56	NF-YB3 | ccaat-binding transcription factor subunit A	1.59533	0.68761	0.787151		0.835141	1.92615	0.60487
JC_C100023607	AT1G12060.1	2e-18	ATBAG5, BAG5 | BCL-2-associated athanogene 5	4.69879	1.43663	5.79743		0.293482	1.77797	5.18181
JC_C100007965	AT4G16520.2	6e-51	ATG8F | autophagy 8f (ATG8F) | Ubiquitin-like superfamily protein	1.86301	1.70229	2.18654		1.19283	0.881964	0.576677
JC_C100006233	AT3G18770.1	e-132	Autophagy-related protein 13	1.01563	0.340013	2.44949		1.16316	1.579	2.34645
JC_C100008273	AT3G19190.1	0	ATATG2, ATG2 | autophagy 2 |Encodes autophagy-related 2 (ATG2)	-0.592555	1.38318	0.994135		-0.446589	0.997952	0.775987
JC_C100019709	AT5G54730.1	e-135	ATATG18F, ATG18F, G18F | homolog of yeast autophagy 18 (ATG18) F (G18F)	-0.625309	1.46104	0.9875		-0.349927	1.72849	0.988592
JC_C100018832	AT1G54710.1	0	ATATG18H, ATG18H | homolog of yeast autophagy 18 (ATG18) H (ATG18H)	-0.158141	0.771629	1.60559		-0.0476647	0.461429	1.12138
JC_C100021907	AT4G24690.1	e-157	Encodes NBR1, a selective autophagy substrate	-0.228849	0.826751	1.60117		-0.773294	1.63341	2.21113
JC_C100009284	AT4G30510.1	e-113	ATATG18B, ATG18B, G18B | homolog of yeast autophagy 18 (ATG18) B (G18B)	0.0751746	0.647209	1.97533		0.443622	2.76526	1.48993
JC_C100017159	AT5G42050.1	6e-83	DCD (Development and Cell Death) domain protein, negative regulation of programmed cell death, protein targeting to membrane, regulation of plant-type hypersensitive response, response to cold, systemic acquired resistance, salicylic acid mediated signaling pathway	-1.7048	1.23216	0.821313		-2.74273	3.13715	3.71006
JC_C100010380	AT4G02080.1	4e-88	ASAR1, ATSARA1C, ATSAR2, SAR2 | A member of ARF-like GTPase family. A thaliana has 21 members, in two subfamilies, ARF and ARF-like (ARL) GTPases. Response to cadmium ion, response to misfolded protein, response to salt stress, response to temperature stimulus, ubiquitin-dependent protein catabolic process, vacuole organization, water transport	-1.65722	-0.943211	0.541794		-0.518379	0.683469	1.16308
JC_C100003154	AT3G54960.1	7e-62	ATPDI1, PDIL1-3 | Encodes a protein disulfide isomerase-like (PDIL) protein, a member of a multigene family within the thioredoxin (TRX) superfamily. Transcript levels for this gene are up-regulated in response to three different chemical inducers of ER stress (dithiothreitol, beta-mercaptoethanol, and tunicamycin). Neither AtIRE1-2 nor AtbZIP60 appear to be required for this response.	-0.857828	1.36761	1.44306		0.517623	2.96933	4.21297
JC_C100002910	AT1G35620.1	e-151	ATPDI8, PDI8, PDIL5-2 | Encodes a protein disulfide isomerase-like (PDIL) protein, a member of a multigene family within the thioredoxin (TRX) superfamily. Unlike several other PDI family members, transcript levels for this gene are not up-regulated in response to three different chemical inducers of ER stress (dithiothreitol, beta-mercaptoethanol, and tunicamycin). However, the level of transcri…	-0.134934	-0.871285	0.76318		-0.633168	1.05057	1.4473
JC_C100024282	AT2G47470.1	e-161	ATPDIL2-1, UNE5, MEE30, PDI11 | Encodes a protein disulfide isomerase-like (PDIL) protein, a member of a multigene family within the thioredoxin (TRX) superfamily. Transcript levels for this gene are up-regulated in response to three different chemical inducers of ER stress (dithiothreitol, beta-mercaptoethanol, and tunicamycin). AtIRE1-2 does not appear to be required for this response, but the …	-0.718026	-0.825902	0.822975		-0.267741	1.74782	2.32965
JC_C100004920	AT1G08450.1	e-169	CRT3, PSL1, EBS2, AtCRT3 | Encodes one of three Arabidopsis calreticulins. In CRT-deficient mouse fibroblasts, this protein restores ER Ca2+ levels. Non-receptor component required for EFR-mediated immunity. Mutants show de-repressed anthocyanin accumulation in the presence of elf18, and EFR accumulation and signalling.Response to endoplasmic reticulum stress, salicylic acid biosynthetic process,…	-1.01981	-0.486074	1.38392		-1.14836	2.4528	1.10808
JC_C100009925	AT3G25230.1	0	ROF1, ATFKBP62, FKBP62 | rotamase FKBP 1 N-terminal protein myristoylation	3.27238	2.48873	4.09924		1.61742	1.52221	2.02075
JC_C100023885	AT1G01230.1	2e-78	ORMDL family protein IN: protein folding	1.59347	1.38551	2.38494		0.68946	1.15757	1.11403
JC_C100024344	AT3G15580.1	2e-51	ATG8I, APG8H | Ubiquitin-like superfamily protein	1.18158	0.649868	3.20372		1.25018	0.736423	1.56269
JC_C100026295	AT3G58170.1	9e-52	BET1P/SFT1P-like protein 14A ER to Golgi vesicle-mediated transport	0.542709	1.21852	1.88906		0.148052	2.20328	1.47395
JC_C100023703	AT2G47800.1	0	ATMRP4, EST3, MRP4, ABCC4 | Encodes a plasma membrane localized ATPase transporter involved in multidrug transport. The expression of this gene is upregulated by herbicide safeners such as benoxacor, fluxofenim and fenclorim.	0.493507	1.22566	1.33934		0.0657162	2.28057	2.25361
JC_C100005176	AT4G38790.1	e-128	ER lumen protein retaining receptor family protein	-0.273666	1.50635	1.20622		-0.029844	1.85559	2.08556
JC_C100022867	AT3G16150.1	e-158	Encodes an asparaginase that catalyzes the degradation of L-asparagine to L-aspartic acid and ammonia	-1.20218	1.49803	1.69912		-0.011383	2.33032	2.76538
JC_C100003850	AT5G54080.2	0	HGO | homogentisate 1,2-dioxygenase, encodes a homogentisate 1,2-dioxygenase that can convert homogentisate to malylacetoacetate and is likely to be involved in tyrosine catabolism.	-0.543834	2.30392	3.53387		-0.0713331	2.94203	4.01487
JC_C100023579	AT3G13060.2	e-132	ECT5 | evolutionarily conserved C-terminal region 5 YTH domain	0.437301	1.65755	2.33011		0.102341	3.0715	2.57632
JC_C100014067	AT2G02370.2	3e-90	SNARE associated Golgi protein family	0.141187	1.05867	1.82759		0.221978	1.46868	1.88094
JC_C100018977	AT5G07340.1	0	Calreticulin family protein | protein folding, response to endoplasmic reticulum stress	-0.494956	0.0315384	2.21628		-0.366429	1.45604	1.45095
JC_C100020327	AT2G41430.5	1e-19	ERD15 | dehydration-induced protein (ERD15). ERD15-An attenuator of plant ABA responses and stomatal aperture; ERD15 (Early Responsive to Dehydration 15), connects endoplasmic reticulum stress with an osmotic stress-induced cell death signal.	-1.7048	1.23216	0.821313		-2.74273	3.13715	3.71006
JC_C100019769	AT1G11910.1	0	APA1, ATAPA1 | aspartic proteinase A1, response to cadmium ion, response to cytokinin stimulus, response to salt stress, response to temperature stimulus, water transport	-0.733262	1.59541	1.48328		-1.16663	2.67686	2.30616
Differentially expressed genes were annotated by blastp in TAIR protein database, the gene ID and e-value of the best hitted result was shown in the table. Gene expression values were log2-transformed and the absolute values higher than 2 were shown in bold.
			Log (base 2) drought/control	-3	-1	0		5	10
