# Supplementary material for: Global analysis of gene expression profiles in physic nut (Jatropha curcas L.) seedlings exposed to drought stress
Source: BMC Plant Biol. 2015 Jan 21;15:17. doi: 10.1186/s12870-014-0397-x (PMC4307156; doi:10.1186/s12870-014-0397-x)
Supplement: Additional file 9: Table S8. — List of DEGs involved in fatty acid synthesis, elongation and desaturation and in wax biosynthesis. [file 12870_2014_397_MOESM9_ESM.xlsx]

## Sheet: Sheet1
Table S8 List of DEGs involved in fatty acid synthesis, elongation, cutin, suberine and wax biosynthesis
Gene identifier	AtBestBlast	E-Value	Annotation	Leaf 1 d	Leaf 4 d	Leaf 7 d		Leaf 1 d	Leaf 4 d	Leaf 7 d
KAS I
JC_C100015043	AT5G46290.1	0	3-KETOACYL-ACYL CARRIER PROTEIN SYNTHASE I, KAS1, KASI, KETOACYL-ACP SYNTHASE 1 | Encodes beta-ketoacyl-[acyl carrier protein] synthase I (KASI). Crucial for fatty acid synthesis. Plays a role in chloroplast division and embryo development.	0.0297684	-1.11707	-0.0155965		-0.117768	-0.435557	-0.0838233
JC_C100017155	AT5G46290.1	0	3-KETOACYL-ACYL CARRIER PROTEIN SYNTHASE I, KAS1, KASI, KETOACYL-ACP SYNTHASE 1 | Encodes beta-ketoacyl-[acyl carrier protein] synthase I (KASI). Crucial for fatty acid synthesis. Plays a role in chloroplast division and embryo development.	-2.9369	-1.78067	-1.84379		-1.91955	-1.54246	-5.60032
KAS II
JC_C100025666	AT1G74960.3	0	ARABIDOPSIS BETA-KETOACYL-ACP SYNTHETASE 2, ATKAS2, BETA-KETOACYL-ACP SYNTHETASE 2, FAB1, FATTY ACID BIOSYNTHESIS 1, KAS2 | Encodes a plastidic beta-ketoacyl-ACP synthase II, involved in fatty acid elongation from 16:0-ACP to 18:0-ACP. Homozygous knock-out mutants are embryo lethal, indicating early embryo development is sensitive to elevated 16:0.	0.410817	0.666411	0.804649		-0.666654	1.55359	1.60995
KAS III
JC_C100017355	AT1G62640.2	0	3-KETOACYL-ACYL CARRIER PROTEIN SYNTHASE III, KAS III	-0.527444	-0.472724	-0.0918027		-0.14931	-0.985838	-1.03623
FAD
JC_C100004186	AT3G12120.2	0	FAD2, ATFAD2, FATTY ACID DESATURASE 2 | Major enzyme responsible for the synthesis of 18:2 fatty acids in the endoplasmic reticulum. Contains His-rich motifs, which contribute to the interaction with the electron donor cytochrome b5. Mutations in this gene suppress the low temperature-induced phenotype of Arabidopsis tocopherol-deficient mutant vte2.	-1.11101	-0.588434	-1.11582		-1.12527	-0.501776	-1.84474
JC_C100019742	AT4G27030.1	e-108	FAD4, FADA, FATTY ACID DESATURASE 4 | Encodes an unusual palmitate desaturase that is highly substrate specific. It introduces a delta-3 trans double bond at palmitate at the sn-2 position of phosphatidylglycerol.	0.155939	0.589676	-1.01229		-0.850014	-0.321757	-0.682976
JC_C100013404	AT3G15850.1	e-143	FAD5, ADS3, ATADS3, FADB, FATTY ACID DESATURASE 5, FATTY ACID DESATURASE B, JB67 | Chloroplastic enzyme responsible for the synthesis of 16:1 fatty acids from galactolipids and sulpholipids. Uses ferredoxin as electron donor.	-0.501568	-1.36833	-4.89021		0.0564162	-3.33741	-4.24301
JC_C100009152	AT4G30950.1	0	FAD6, FADC, FATTY ACID DESATURASE 6, FATTY ACID DESATURASE C, SFD4, STEAROYL DESATURASE DEFICIENCY 4 | Chloroplastic enzyme responsible for the synthesis of 16:2 and 18:2 fatty acids from galactolipids, sulpholipids and phosphatidylglycerol. Uses ferredoxin as electron donor. Gene mutation resulted in reduced level of unsaturated fatty acids leading to susceptibility to photoinhibition.	-0.257833	-0.334546	-1.33947		-0.205428	-0.566958	-1.711
JC_C100009540	AT5G05580.1	0	FAD8, ATFAD8, FATTY ACID DESATURASE 8 | Encodes a temperature sensitive plastidic fatty acid desaturase.	-0.515905	-0.498305	-1.68711		-0.0689738	-1.57606	-1.56781
SAD
JC_C100023235	AT3G02630.1	0	Plant stearoyl-acyl-carrier-protein desaturase family protein; FUNCTIONS IN: acyl-[acyl-carrier-protein] desaturase activity, oxidoreductase activity, transition metal ion binding; INVOLVED IN: oxidation reduction, fatty acid metabolic process, fatty acid biosynthetic process; LOCATED IN: chloroplast, chloroplast stroma; EXPRESSED IN: 22 plant structures; EXPRESSED DURING: 14 growth stages; CONTA…	-0.438843	0.86983	1.2892		-0.915679	1.83734	1.48349
FAT
JC_C100022895	AT3G25110.1	e-150	FATA, ATFATA, ACYL-ACP THIOESTERASE | fatty acid biosynthetic process	0.424989	-1.15307	-1.68449		0.424745	-0.612082	-0.803589
JC_C100013836	AT1G08510.1	e-174	FATB, FATTY ACYL-ACP THIOESTERASES B | Encodes an acyl-acyl carrier protein thioesterase. Hydrolyzes primarily saturated acyl-ACPs with chain lengths that vary between 8 and 18 carbons. Involved in saturated fatty acid synthesis. Nuclear-encoded, plastid-targeted globular protein that is functional as dimer.	-0.13416	0.636789	0.0797108		-0.894967	1.20703	0.364996
MYB96
JC_C100021705	AT3G47600.1	6e-79	MYB94, ATMYBCP70, ATMYB94/AT5G62470.2, MYB96	-1.92935	7.53527	5.84374		-1.31596	0.792765	2.82797
LACS
JC_C100024323	AT2G47240.2	0	LACS1, long-chain acyl-CoA synthase 1	-1.718	0.450725	0.321923		-1.48659	1.56652	1.3389
JC_C100007058	AT2G04350.2	0	LACS8, Long-chain acyl-CoA synthetase 8	-0.146576	1.04392	2.32948		-1.68671	1.87852	1.87404
KCS
JC_C100024414	AT1G01120.1	0	KCS1, 3-ketoacyl-CoA synthase 1	-0.0607673	0.558785	1.95885		-0.47758	1.64543	0.779065
JC_C100010071	AT1G68530.1	0	KCS6, 3-ketoacyl-CoA synthase 6	-0.0499316	0.679723	2.14246		0.0143567	0.284479	1.09428
JC_C100025696	AT2G26250.1	0	KCS10, 3-ketoacyl-CoA synthase 10, FDH, fiddlehead	0.303786	0.0790718	2.4111		0.0928025	0.507497	1.12454
CER
JC_C100022748	AT4G24510.1	4e-82	CER2, VC2, VC-2 | Encodes a component of the fatty acid elongation machinery required for C28 to C30 fatty acid elongation. It does not require the acyltransferase catalytic site for biological function.	0.93645	1.70416	2.01531		-0.752743	1.71745	1.65265
JC_C100009202	AT5G57800.1	0	CER3, ECERIFERUM 3, FACELESS POLLEN 1, FLP1, WAX2, YRE | encodes a transmembrane protein with similarity to the sterol desaturase family at the N-terminus and to the short-chain dehydrogenase/reductase family at the C-terminus. Mutant analyses indicate this protein is involved in cuticle membrane and wax biosynthesis.	0.648302	1.58897	4.03112		-0.270143	2.39052	2.82279
JC_C100024323	AT2G47240.2	0	CER8, ECERIFERUM 8, LACS1, LONG-CHAIN ACYL-COA SYNTHASE 1 | Encodes an acyl-CoA synthetase that acts on long-chain and very-long-chain fatty acids, involved in cuticular wax and cutin biosynthesis	-1.718	0.450725	0.321923		-1.48659	1.56652	1.3389
JC_C100019623	AT4G13840.1	2e-98	CER26 | HXXXD-type acyl-transferase family protein; FUNCTIONS IN: transferase activity, transferring acyl groups other than amino-acyl groups, transferase activity; INVOLVED IN: biological_process unknown; EXPRESSED IN: 13 plant structures; EXPRESSED DURING: 8 growth stages; CONTAINS InterPro DOMAIN/s: Transferase (InterPro:IPR003480); BEST Arabidopsis thaliana protein match is: HXXXD-type acyl-t…	1.07026	2.05103	2.48282		-0.600527	2.98691	2.35909
WSD
JC_C100003255	AT5G53390.1	5e-76	WSD11, Folded petal 1, FOP1, nthase/diacylglycerol acyltransferase 11	0.540053	3.56159	3.53443		0	5.08082	4.2883
JC_C100007654	AT3G49190.1	3e-46	O-acyltransferase (WSD1-like) family protein	1.69333	1.77201	3.52817		1.7812	0	5.53404
JC_C100001655	AT3G49200.1	e-146	O-acyltransferase (WSD1-like) family protein	0.658657	0.102575	2.04064		2.20064	2.23272	2.71053
JC_C100016486	AT3G49200.1	6e-51	Wsd1-like	1.34467	0.739285	0.423446		0.443622	1.17888	1.08027
MAH
JC_C100014199	AT2G23180.1	e-166	Cytochrome P450, family 96, subfamily A, polypeptide 1, CYP96A1	0.11729	1.77201	3.74092		0	0	5.10071
ABCG
JC_C100006655	AT1G17840.1	0	ABCG11, arabidopsis thaliana white-brown complex homolog protein 11	0.116914	0.197105	1.82187		0.59683	0.225728	0.746793
JC_C100018268	AT3G21090.1	0	ABCG15, ATP-BINDING CASSETTE G15 | ABC-2 type transporter family protein; FUNCTIONS IN: ATPase activity, coupled to transmembrane movement of substances; INVOLVED IN: response to karrikin; LOCATED IN: membrane; EXPRESSED IN: 7 plant structures; EXPRESSED DURING: 6 growth stages; CONTAINS InterPro DOMAIN/s: ATPase, AAA+ type, core (InterPro:IPR003593), ABC transporter-like (InterPro:IPR003439), AB…	0.176224	0.921816	3.09062		-1.35823	0.990253	2.70526
GPAT
JC_C100018722	AT4G01950.1	e-134	ATGPAT3, glycerol-3-phosphate 2-O-acyltransferase 3	2.69333	0	7.78538		2.11291	2.36293	3.56533
JC_C100012816	AT4G01950.1	e-128	ATGPAT3, glycerol-3-phosphate 2-O-acyltransferase 3	-1.63088	0.612724	2.24976		-1.47334	4.9103	4.39323
JC_C100012815	AT1G06520.1	2e-66	ATGPAT1, glycerol-3-phosphate 2-O-acyltransferase 1	2.78405	3.39166	5.37708		0	2.07317	6.76523
MYB96, MYB transcription factor 96; SAD, Stearoyl-ACP Desaturase; LACS, long-chain acyl-CoA synthase; KCS, 3-ketoacyl-CoA synthase; CER, eceriferum; WSD, wax-ester synthase / diacylglycerol O-acyltransferase; MAH, cytochrome P450, family 96, subfamily A; ABCG, arabidopsis thaliana white-brown complex homolog protein; GPAT, glycerol-3-phosphate 2-O-acyltransferase;KAS, 3-ketoacyl-acyl carrier prot…
			Log (base 2) drought/control	-6	-3	0		4	8
